# Supplementary material for: Role of REM Sleep, Melanin Concentrating Hormone and Orexin/Hypocretin Systems in the Sleep Deprivation Pre-Ischemia
Source: PLoS One. 2017 Jan 6;12(1):e0168430. doi: 10.1371/journal.pone.0168430 (PMC5218733; doi:10.1371/journal.pone.0168430)
Supplement: S2 Table — (XLS) [file pone.0168430.s005.xls]

## Sheet: Stroke_12H
Rat	Level	Infarct	Length/Level(mm)	Volume/l(mm3)	Total vol (mm3)	Infarct hem.	Volume/l(mm3)	Total vol.	Total IPSI	controlateral hem.	Volume/l(mm3)	Total vol.	Ratio ct/ip	Volume W/0 correction	Inf/Contr hem	Inf hem/Contr hem	Volume corrected	Swelling
MCH_41_stroke	1	9.799	1.02	9.99498	86.4924	28.519	29.0894	304.685	391.178	34.05	34.731	387.835	0.991455	85.7534	22.3013	78.5605	83.1499	0.86183
	2	9.463	1.22	11.5449		31.437	38.3531			43.734	53.3555
	3	12.774	0.84	10.7302		37.783	31.7377			54.739	45.9808
	4	9.598	0.72	6.91056		36.208	26.0698			48.385	34.8372
	5	15.524	1.69	26.2356		46.066	77.8515			58.183	98.3293
	6	13.821	0.97	13.4064		48.483	47.0285			65.161	63.2062
	7	7.594	1.01	7.66994		54.015	54.5551			56.827	57.3953
Rat	Level	Infarct	Length/Level(mm)	Volume/l(mm3)	Total vol (mm3)	Infarct hem.	Volume/l(mm3)	Total vol.	Total IPSI	controlateral hem.	Volume/l(mm3)	Total vol.	Ratio ct/ip	Volume W/0 correction	Inf/Contr hem	Inf hem/Contr hem	Volume corrected	Swelling
MCH_45_stroke	1	12.744	0.59	7.51896	97.7562	26.846	15.8391	226.242	323.998	37.206	21.9515	298.019	0.919816	89.9178	32.8021	75.9153	71.7768	8.71739
	2	18.944	0.94	17.8074		33.14	31.1516			44.405	41.7407
	3	20.02	1.49	29.8298		37.917	56.4963			52.406	78.0849
	4	20.613	0.17	3.50421		47.261	8.03437			61.813	10.5082
	5	18.644	1.37	25.5423		45.818	62.7707			58.891	80.6807
	6	13.186	0.86	11.34		51.513	44.3012			64.097	55.1234
	7	15.812	0.14	2.21368		54.633	7.64862			70.923	9.92922
Rat	Level	Infarct	Length/Level(mm)	Volume/l(mm3)	Total vol (mm3)	Infarct hem.	Volume/l(mm3)	Total vol.	Total IPSI	controlateral hem.	Volume/l(mm3)	Total vol.	Ratio ct/ip	Volume W/0 correction	Inf/Contr hem	Inf hem/Contr hem	Volume corrected	Swelling
MCH_137_stroke	1	4.863	0.51	2.48013	87.6975	33.259	16.9621	325.278	412.975	34.686	17.6899	374.221	0.90616	79.4679	23.4347	86.9212	48.9437	10.3558
	2	16.43	0.64	10.5152		30.715	19.6576			40.343	25.8195
	3	12.507	1.18	14.7583		37.067	43.7391			44.456	52.4581
	4	12.988	1.34	17.4039		41.417	55.4988			47.553	63.721
	5	12.737	1.92	24.455		48.503	93.1258			57.737	110.855
	6	11.385	1.24	14.1174		59.273	73.4985			63.953	79.3017
	7	10.723	0.37	3.96751		61.61	22.7957			65.881	24.376
Rat	Level	Infarct	Length/Level(mm)	Volume/l(mm3)	Total vol (mm3)	Infarct hem.	Volume/l(mm3)	Total vol.	Total IPSI	controlateral hem.	Volume/l(mm3)	Total vol.	Ratio ct/ip	Volume W/0 correction	Inf/Contr hem	Inf hem/Contr hem	Volume corrected	Swelling
MCH_140_stroke	0	11.618	0.99	11.5018	99.6853	23.829	23.5907	255.412	355.097	32.894	32.5651	321.809	0.906256	90.3403	30.9766	79.3676	66.3969	10.3442
	1	21.485	1.36	29.2196		25.584	34.7942			37.221	50.6206
	2	22.796	0.76	17.325		38.776	29.4698			52.679	40.036
	3	19.138	1.65	31.5777		42.637	70.3511			55.869	92.1838
	4	11.273	0.15	1.69095		60.513	9.07695			67.022	10.0533
	5	6.382	1.18	7.53076		61.466	72.5299			67.734	79.9261
	6	3.65	0.23	0.8395		67.823	15.5993			71.408	16.4238
Rat	Level	Infarct	Length/Level(mm)	Volume/l(mm3)	Total vol (mm3)	Infarct hem.	Volume/l(mm3)	Total vol.	Total IPSI	controlateral hem.	Volume/l(mm3)	Total vol.	Ratio ct/ip	Volume W/0 correction	Inf/Contr hem	Inf hem/Contr hem	Volume corrected	Swelling
MCH_147_stroke	1	9.874	2.01	19.8467	106.127	12.87	25.8687	293.096	399.223	20.848	41.9045	391.432	0.980483	104.055	27.1125	74.8781	98.3352	1.99052
	1	15.653	0.62	9.70486		24.717	15.3245			36.266	22.4849
	2	17.875	1.29	23.0587		29.128	37.5751			39.728	51.2491
	3	15.786	1.07	16.891		41.276	44.1653			54.11	57.8977
	4	16.838	0.34	5.72492		42.566	14.4724			59.505	20.2317
	5	10.285	1.49	15.3247		50.027	74.5402			61.008	90.9019
	6	12.037	1.23	14.8055		53.775	66.1432			73.291	90.1479
	7	3.349	0.23	0.77027		65.247	15.0068			72.234	16.6138
Rat	Level	Infarct	Length/Level(mm)	Volume/l(mm3)	Total vol (mm3)	Infarct hem.	Volume/l(mm3)	Total vol.	Total IPSI	controlateral hem.	Volume/l(mm3)	Total vol.	Ratio ct/ip	Volume W/0 correction	Inf/Contr hem	Inf hem/Contr hem	Volume corrected	Swelling
MCH_148_stroke	1	7.158	0.76	5.44008	115.093	32.328	24.5693	297.492	412.585	39.743	30.2047	380.481	0.922188	106.138	30.2494	78.1883	82.9893	8.43778
	2	14.811	0.46	6.81306		35.872	16.5011			46.71	21.4866
	3	17.082	1.01	17.2528		37.174	37.5457			46.66	47.1266
	4	22.168	0.92	20.3946		41.003	37.7228			56.208	51.7114
	5	20.821	1.76	36.645		44.108	77.6301			59.908	105.438
	6	14.259	1.61	22.957		54.403	87.5888			64.04	103.104
	7	16.444	0.34	5.59096		46.865	15.9341			62.969	21.4095
Rat	Level	Infarct	Length/Level(mm)	Volume/l(mm3)	Total vol (mm3)	Infarct hem.	Volume/l(mm3)	Total vol.	Total IPSI	controlateral hem.	Volume/l(mm3)	Total vol.	Ratio ct/ip	Volume W/0 correction	Inf/Contr hem	Inf hem/Contr hem	Volume corrected	Swelling
MCH_49_SD.stroke	1	6.096	0.36	2.19456	34.998	39.802	14.3287	171.674	206.672	46.499	16.7396	202.52	0.979911	34.2949	17.2813	84.7688	30.8461	2.05012
	2	12.156	1.23	14.9519		42.276	51.9995			54.342	66.8407
	3	11.403	0.96	10.9469		51.886	49.8106			59.774	57.383
	4	8.242	0.23	1.89566		58.442	13.4417			65.056	14.9629
	5	7.489	0.56	4.19384		57.146	32.0018			64.16	35.9296
	6	5.095	0.16	0.8152		63.072	10.0915			66.65	10.664
Rat	Level	Infarct	Length/Level(mm)	Volume/l(mm3)	Total vol (mm3)	Infarct hem.	Volume/l(mm3)	Total vol.	Total IPSI	controlateral hem.	Volume/l(mm3)	Total vol.	Ratio ct/ip	Volume W/0 correction	Inf/Contr hem	Inf hem/Contr hem	Volume corrected	Swelling
MCH_50_SD.stroke	0	6.147	0.684	4.20455	40.606	35.685	24.4085	204.455	245.061	38.374	26.2478	228.964	0.934317	37.9388	17.7346	89.2955	24.5096	7.03007
	1	8.091	1.056	8.5441		32.303	34.112			41.306	43.6191
	2	10.888	1.2	13.0656		45.65	54.78			52.04	62.448
	3	9.175	0.276	2.5323		50.788	14.0175			53.173	14.6757
	4	8.572	1.308	11.2122		54.069	70.7223			57.444	75.1368
	5	8.727	0.12	1.04724		53.455	6.4146			56.975	6.837
Rat	Level	Infarct	Length/Level(mm)	Volume/l(mm3)	Total vol (mm3)	Infarct hem.	Volume/l(mm3)	Total vol.	Total IPSI	controlateral hem.	Volume/l(mm3)	Total vol.	Ratio ct/ip	Volume W/0 correction	Inf/Contr hem	Inf hem/Contr hem	Volume corrected	Swelling
MCH_51_SD.stroke	1	5.526	0.99	5.47074	46.9768	24.736	24.4886	211.38	258.357	26.519	26.2538	249.943	0.967432	45.4469	18.7951	84.5714	38.5627	3.36642
	2	9.239	1.24	11.4564		28.884	35.8162			33.753	41.8537
	3	8.635	1.34	11.5709		31.441	42.1309			40.044	53.659
	4	9.622	1.5	14.433		49.058	73.587			56.37	84.555
	5	6.554	0.07	0.45878		53.336	3.73352			62.057	4.34399
	6	6.979	0.45	3.14055		53.735	24.1807			69.694	31.3623
	7	3.721	0.12	0.44652		62.024	7.44288			65.957	7.91484
Rat	Level	Infarct	Length/Level(mm)	Volume/l(mm3)	Total vol (mm3)	Infarct hem.	Volume/l(mm3)	Total vol.	Total IPSI	controlateral hem.	Volume/l(mm3)	Total vol.	Ratio ct/ip	Volume W/0 correction	Inf/Contr hem	Inf hem/Contr hem	Volume corrected	Swelling
MCH_52_SD-stroke	1	4.885	0.36	1.7586	34.7712	40.747	14.6689	270.022	304.793	43.86	15.7896	292.586	0.95995	33.3786	11.8841	92.2881	22.5641	4.17214
	2	9.3	0.82	7.626		45.164	37.0345			50.37	41.3034
	3	7.642	1.6	12.2272		52.353	83.7648			57.413	91.8608
	4	8.455	0.35	2.95925		53.068	18.5738			58.816	20.5856
	5	4.847	1.65	7.99755		60.601	99.9916			64.503	106.43
	6	8.071	0.2	1.6142		49.373	9.8746			51.151	10.2302
	7	4.903	0.12	0.58836		50.946	6.11352			53.219	6.38628
Rat	Level	Infarct	Length/Level(mm)	Volume/l(mm3)	Total vol (mm3)	Infarct hem.	Volume/l(mm3)	Total vol.	Total IPSI	controlateral hem.	Volume/l(mm3)	Total vol.	Ratio ct/ip	Volume W/0 correction	Inf/Contr hem	Inf hem/Contr hem	Volume corrected	Swelling
MCH143_SD_stroke	1	15.583	1.72	26.8028	84.7214	30.733	52.8608	317.898	402.619	42.637	73.3356	378.877	0.94103	79.7254	22.3612	83.9053	60.979	6.26652
	2	16.097	0.47	7.56559		33.764	15.8691			42.986	20.2034
	3	15.361	0.72	11.0599		37.78	27.2016			46.642	33.5822
	4	12.196	1.71	20.8552		50.469	86.302			54.295	92.8444
	5	9.151	0.67	6.13117		51.384	34.4273			57.964	38.8359
	6	6.953	1.77	12.3068		57.196	101.237			67.839	120.075
Rat	Level	Infarct	Length/Level(mm)	Volume/l(mm3)	Total vol (mm3)	Infarct hem.	Volume/l(mm3)	Total vol.	Total IPSI	controlateral hem.	Volume/l(mm3)	Total vol.	Ratio ct/ip	Volume W/0 correction	Inf/Contr hem	Inf hem/Contr hem	Volume corrected	Swelling
MCH_144_SD_stroke	0	3.036	0.89	2.70204	69.2732	31.05	27.6345	318.152	387.426	27.04	24.0656	354.389	0.914727	63.3661	19.5472	89.775	36.2363	9.32222
	1	5.403	0.81	4.37643		38.007	30.7857			39.165	31.7237
	2	15.224	0.62	9.43888		34.543	21.4167			43.212	26.7914
	3	13.34	1.3	17.342		41.307	53.6991			50.212	65.2756
	4	13.708	0.79	10.8293		51.181	40.433			59.257	46.813
	5	11.3	1.97	22.261		52.929	104.27			60.691	119.561
	6	3.417	0.68	2.32356		58.696	39.9133			59.056	40.1581
Stroke	volume W/O	volume corrected	swelling
41	85.7534	83.1499	0.86183
45	89.9178	71.7768	8.71739
137	79.4679	48.9437	10.3558
140	90.3403	66.3969	10.3442
147	104.055	98.3352	1.99052
148	106.138	82.9893	8.43778
SD_stroke	volume W/O	volume corrected	swelling
49	34.2949	30.8461	2.05012
50	37.9388	24.5096	7.03007
51	45.4469	38.5627	3.36642
52	33.3786	22.5641	4.17214
142	79.7254	60.979	6.26652
143	63.3661	36.2363	9.32222

## Sheet: stroke 24H
Rat	Level	Infarct	Length/Level(mm)	Volume/l(mm3)	Total vol (mm3)	Infarct hem.	Volume/l(mm3)	Total vol.	Total IPSI	controlateral hem.	Volume/l(mm3)	Total vol.	Ratio ct/ip	Volume W/0 correction	Inf/Contr hem	Inf hem/Contr hem	Volume corrected	Swelling
MCH_1_stroke	1	15.332	1.72	26.371	196.119	36.955	63.5626	501.227	697.346	36.331	62.4893	601.413	0.862431	169.139	32.6098	83.3415	100.186	15.9513
	2	28.633	0.47	13.4575		45.503	21.3864			67.38	31.6686
	3	28.591	0.72	20.5855		52.946	38.1211			75.811	54.5839
	4	29.809	1.71	50.9734		61.86	105.781			86.269	147.52
	5	29.599	0.67	19.8313		62.767	42.0539			68.706	46.033
	6	22.653	1.77	40.0958		67.209	118.96			74.981	132.716
	7	15.66	1.54	24.1164		67.303	103.647			76.844	118.34
	8	6.258	0.11	0.68838		70.142	7.71562			73.292	8.06212
Rat	Level	Infarct	Length/Level(mm)	Volume/l(mm3)	Total vol (mm3)	Infarct hem.	Volume/l(mm3)	Total vol.	Total IPSI	controlateral hem.	Volume/l(mm3)	Total vol.	Ratio ct/ip	Volume W/0 correction	Inf/Contr hem	Inf hem/Contr hem	Volume corrected	Swelling
MCH_3_stroke	0	8.473	1.07	9.06611	116.985	26.919	28.8033	335.824	452.808	30.57	32.7099	457.122	1.00953	118.099	25.5916	73.4648	121.298	-0.943585
	1	15.982	1.22	19.498		30.051	36.6622			42.848	52.2746
	2	17.638	0.97	17.1089		34.122	33.0983			49.152	47.6774
	3	21.115	1.38	29.1387		43.63	60.2094			62.12	85.7256
	4	16.847	0.08	1.34776		50.429	4.03432			69.158	5.53264
	5	14.544	1.78	25.8883		49.285	87.7273			70.538	125.558
	6	9.514	1.57	14.937		54.324	85.2887			68.563	107.644
Rat	Level	Infarct	Length/Level(mm)	Volume/l(mm3)	Total vol (mm3)	Infarct hem.	Volume/l(mm3)	Total vol.	Total IPSI	controlateral hem.	Volume/l(mm3)	Total vol.	Ratio ct/ip	Volume W/0 correction	Inf/Contr hem	Inf hem/Contr hem	Volume corrected	Swelling
MCH_13_stroke	1	17.245	0.422	7.27739	153.695	36.641	15.4625	340.553	494.247	52.458	22.1373	454.094	0.91876	141.208	33.8464	74.996	113.542	8.84241
	2	18.696	0.92	17.2003		37.481	34.4825			55.646	51.1943
	3	26.07	1.55	40.4085		38.602	59.8331			61.477	95.2893
	4	20.157	0.46	9.27222		45.423	20.8946			62.012	28.5255
	5	27.058	1.53	41.3987		53.309	81.5628			68.456	104.738
	6	19.318	1.17	22.6021		53.137	62.1703			64.27	75.1959
	7	14.648	0.89	13.0367		60.126	53.5121			70.468	62.7165
	8	12.493	0.2	2.4986		63.174	12.6348			71.489	14.2978
Rat	Level	Infarct	Length/Level(mm)	Volume/l(mm3)	Total vol (mm3)	Infarct hem.	Volume/l(mm3)	Total vol.	Total IPSI	controlateral hem.	Volume/l(mm3)	Total vol.	Ratio ct/ip	Volume W/0 correction	Inf/Contr hem	Inf hem/Contr hem	Volume corrected	Swelling
MCH_20-stroke	1	8.638	0.94	8.11972	105.963	37.007	34.7866	401.784	507.747	41.435	38.9489	479.659	0.944682	100.101	22.0913	83.7644	77.8754	5.8557
	2	12.921	1.11	14.3423		35.607	39.5238			40.523	44.9805
	3	13.186	0.89	11.7355		39.034	34.7403			50.712	45.1337
	4	13.224	0.97	12.8273		42.834	41.549			53.929	52.3111
	5	12.817	1.07	13.7142		47.603	50.9352			59.513	63.6789
	6	13.327	0.94	12.5274		54.371	51.1087			65.609	61.6725
	7	12.897	0.81	10.4466		54.97	44.5257			63.296	51.2698
	8	12.715	0.78	9.9177		52.626	41.0483			64.79	50.5362
	9	11.11	1.11	12.3321		57.267	63.5664			64.079	71.1277
Rat	Level	Infarct	Length/Level(mm)	Volume/l(mm3)	Total vol (mm3)	Infarct hem.	Volume/l(mm3)	Total vol.	Total IPSI	controlateral hem.	Volume/l(mm3)	Total vol.	Ratio ct/ip	Volume W/0 correction	Inf/Contr hem	Inf hem/Contr hem	Volume corrected	Swelling
MCH_77_stroke	0	14.79	0.57	8.4303	220.163	22.66	12.9162	369.775	589.938	32.941	18.7764	441.485	0.748359	164.761	49.8688	83.757	71.7106	33.6257
	1	29.533	0.95	28.0563		25.479	24.205			38.411	36.4905
	2	33.983	1.24	42.1389		28.675	35.557			43.123	53.4725
	3	41.997	1.21	50.8164		33.552	40.5979			46.642	56.4368
	4	24.682	0.38	9.37916		58.2	22.116			53.708	20.409
	5	21.252	1.86	39.5287		57.741	107.398			55.934	104.037
	6	18.425	1.69	31.1382		56.37	95.2653			68.63	115.985
	7	17.792	0.6	10.6752		52.865	31.719			59.797	35.8782
Rat	Level	Infarct	Length/Level(mm)	Volume/l(mm3)	Total vol (mm3)	Infarct hem.	Volume/l(mm3)	Total vol.	Total IPSI	controlateral hem.	Volume/l(mm3)	Total vol.	Ratio ct/ip	Volume W/0 correction	Inf/Contr hem	Inf hem/Contr hem	Volume corrected	Swelling
MCH_120_stroke	0	13.707	0.57	7.81299	138.183	27	15.39	358.97	497.154	36.198	20.6329	444.941	0.894977	123.671	31.0565	80.6782	85.9707	11.7347
	1	13.491	0.95	12.8164		26.493	25.1683			38.63	36.6985
	2	16.905	1.24	20.9622		32.658	40.4959			45.582	56.5217
	3	22.205	1.21	26.868		39.642	47.9668			53.196	64.3672
	4	18.866	0.38	7.16908		49.542	18.826			60.122	22.8464
	5	17.828	1.86	33.1601		48.259	89.7617			59.668	110.982
	6	14.104	1.69	23.8358		57.965	97.9609			64.281	108.635
	7	14.253	0.39	5.55867		60.002	23.4008			62.198	24.2572
Rat	Level	Infarct	Length/Level(mm)	Volume/l(mm3)	Total vol (mm3)	Infarct hem.	Volume/l(mm3)	Total vol.	Total IPSI	controlateral hem.	Volume/l(mm3)	Total vol.	Ratio ct/ip	Volume W/0 correction	Inf/Contr hem	Inf hem/Contr hem	Volume corrected	Swelling
MCH_6_SD-stroke	1	9.172	1.33	12.1988	134.652	40.504	53.8703	331.891	466.542	40.225	53.4993	423.124	0.906936	122.12	31.8232	78.4382	91.2332	10.2614
	2	22.367	1.27	28.4061		39.869	50.6336			53.455	67.8879
	3	28.589	1.47	42.0258		47.24	69.4428			66.42	97.6374
	4	21.109	0.24	5.06616		57.445	13.7868			76.031	18.2474
	4.5	18.771	0.4	7.5084		56.27	22.508			73.528	29.4112
	6	20.719	1.02	21.1334		58.886	60.0637			76.976	78.5155
	7	18.472	0.86	15.8859		56.967	48.9916			73.34	63.0724
	8	13.484	0.18	2.42712		69.966	12.5939			82.516	14.8529
Rat	Level	Infarct	Length/Level(mm)	Volume/l(mm3)	Total vol (mm3)	Infarct hem.	Volume/l(mm3)	Total vol.	Total IPSI	controlateral hem.	Volume/l(mm3)	Total vol.	Ratio ct/ip	Volume W/0 correction	Inf/Contr hem	Inf hem/Contr hem	Volume corrected	Swelling
MCH_7_SD-stroke	1	10.246	0.68	6.96728	71.6451	36.312	24.6922	297.566	369.211	43.203	29.378	357.929	0.969442	69.4557	20.0166	83.1356	60.3627	3.15214
	2	14.947	1.21	18.0859		43.153	52.2151			57.186	69.1951
	3	15.693	1.51	23.6964		51.098	77.158			67.697	102.222
	4	12.631	0.22	2.77882		65.475	14.4045			70.738	15.5624
	5	11.478	1.65	18.9387		65.097	107.41			72.622	119.826
	6	4.207	0.28	1.17796		77.452	21.6866			77.66	21.7448
Rat	Level	Infarct	Length/Level(mm)	Volume/l(mm3)	Total vol (mm3)	Infarct hem.	Volume/l(mm3)	Total vol.	Total IPSI	controlateral hem.	Volume/l(mm3)	Total vol.	Ratio ct/ip	Volume W/0 correction	Inf/Contr hem	Inf hem/Contr hem	Volume corrected	Swelling
MCH_15_SD-stroke	0	10.895	2.02	22.0079	163.953	28.722	58.0184	387.068	551.021	28.908	58.3942	462.504	0.839358	137.615	35.449	83.6897	75.4359	19.1387
	1	29.258	0.93	27.2099		38.53	35.8329			48.099	44.7321
	2	27.254	1.09	29.7069		44.168	48.1431			54.783	59.7135
	3	25.884	1.07	27.6959		50.01	53.5107			62.953	67.3597
	4	23.799	0.3	7.1397		57.406	17.2218			72.128	21.6384
	5	23.213	1.55	35.9802		61.291	95.001			78.433	121.571
	6	13.332	0.91	12.1321		70.967	64.58			79.388	72.2431
	7	10.402	0.2	2.0804		73.801	14.7602			84.26	16.852
Rat	Level	Infarct	Length/Level(mm)	Volume/l(mm3)	Total vol (mm3)	Infarct hem.	Volume/l(mm3)	Total vol.	Total IPSI	controlateral hem.	Volume/l(mm3)	Total vol.	Ratio ct/ip	Volume W/0 correction	Inf/Contr hem	Inf hem/Contr hem	Volume corrected	Swelling
MCH_17_SD-stroke	1	17.412	1.18	20.5462	140.536	32.814	38.7205	291.089	431.625	38.376	45.2837	367.715	0.851932	119.727	38.2188	79.1616	76.626	17.3803
	2	23.909	0.91	21.7572		39.131	35.6092			50.345	45.8139
	3	27.093	1.07	28.9895		40.427	43.2569			55.148	59.0084
	4	25.149	0.3	7.5447		47.487	14.2461			62.34	18.702
	5	27.487	1.99	54.6991		51.086	101.661			69.267	137.841
	6	10.593	0.56	5.93208		73.421	41.1158			79.512	44.5267
	7	4.851	0.22	1.06722		74.905	16.4791			75.176	16.5387
Rat	Level	Infarct	Length/Level(mm)	Volume/l(mm3)	Total vol (mm3)	Infarct hem.	Volume/l(mm3)	Total vol.	Total IPSI	controlateral hem.	Volume/l(mm3)	Total vol.	Ratio ct/ip	Volume W/0 correction	Inf/Contr hem	Inf hem/Contr hem	Volume corrected	Swelling
MCH_47_SD-stroke	0	10.024	0.95	9.5228	120.986	27.37	26.0015	263.233	384.219	32.457	30.8341	340.975	0.887448	107.369	35.4824	77.2003	77.7414	12.6826
	1	19.314	0.72	13.9061		32.83	23.6376			44.439	31.9961
	2	24.818	0.87	21.5917		35.227	30.6475			52.649	45.8046
	3	21.974	1.59	34.9387		43.28	68.8152			58.014	92.2423
	4	18.543	0.59	10.9404		53.214	31.3963			64.201	37.8786
	5	20.88	1.26	26.3088		52.054	65.588			65.148	82.0865
	6	12.592	0.3	3.7776		57.158	17.1474			67.109	20.1327
Rat	Level	Infarct	Length/Level(mm)	Volume/l(mm3)	Total vol (mm3)	Infarct hem.	Volume/l(mm3)	Total vol.	Total IPSI	controlateral hem.	Volume/l(mm3)	Total vol.	Ratio ct/ip	Volume W/0 correction	Inf/Contr hem	Inf hem/Contr hem	Volume corrected	Swelling
MCH_48_SD-stroke	1	9556	0.9	8.768	74.2422	33.123	29.8107	271.812	346.055	40.457	36.4113	325.556	0.940765	69.8445	22.8047	83.4917	53.7436	6.29649
	2	12.561	1.16	14.5708		36.526	42.3702			48.021	55.7044
	3	15889	1.25	19.678		47.987	59.9838			61.875	77.3438
	4	13.639	0.32	4.36448		57.644	18.4461			70.541	22.5731
	5	14789	1.27	18.986		57.568	73.1114			64.936	82.4687
	6	10654	0.74	7.875		64.987	48.0904			68.993	51.0548
Stroke	volume W/O	volume corrected	swelling
1	169.139	100.186	15.9513
3	118.099	121.298	-0.943585
13	141.208	113.542	8.84241
20	100.101	77.8754	5.8557
77	164.761	71.7106	33.6257
120	123.671	85.9707	11.7347
SD_stroke	volume W/O	volume corrected	swelling
6	122.12	91.2332	10.2614
7	69.4557	60.3627	3.15214
15	137.615	75.4359	19.1387
16	119.727	76.626	17.3803
47	107.369	77.7414	12.6826
48	69.85	53.74	6.29

## Sheet: STROKE 3days
Rat	Level	Infarct	Length/Level(mm)	Volume/l(mm3)	Total vol (mm3)	Infarct hem.	Volume/l(mm3)	Total vol.	Total IPSI	controlateral hem.	Volume/l(mm3)	Total vol.	Ratio ct/ip	Volume W/0 correction	Inf/Contr hem	Inf hem/Contr hem	Volume corrected	Swelling
MCH_55_stroke	1	5.328	0.12	0.63936	52.0561	32.342	3.88104	177.732	229.788	40.185	4.8222	225.917	0.983153	51.1791	23.0422	78.6714	48.1848	1.71361
	2	7.417	0.756	5.60725		31.908	24.1224			40.26	30.4366
	3	13.783	1.5	20.6745		37.108	55.662			48.497	72.7455
	4	15.984	0.36	5.75424		42.255	15.2118			52.288	18.8237
	5	16.584	0.564	9.35338		38.937	21.9605			55.722	31.4272
	6	8.256	0.768	6.34061		43.504	33.4111			52.347	40.2025
	7	7.512	0.444	3.33533		48.934	21.7267			57.064	25.3364
	8	8.786	0.04	0.35144		43.906	1.75624			53.062	2.12248
Rat	Level	Infarct	Length/Level(mm)	Volume/l(mm3)	Total vol (mm3)	Infarct hem.	Volume/l(mm3)	Total vol.	Total IPSI	controlateral hem.	Volume/l(mm3)	Total vol.	Ratio ct/ip	Volume W/0 correction	Inf/Contr hem	Inf hem/Contr hem	Volume corrected	Swelling
MCH_65_stroke	1	5.646	0.63	3.55698	51.5187	29.023	18.2845	376.072	427.59	41.28	26.0064	449.732	1.05178	54.1865	11.4554	83.6212	73.6607	-4.92338
	2	9.604	0.62	5.95448		32.686	20.2653			49.512	30.6974
	3	6.936	1.42	9.84912		40.584	57.6293			51.575	73.2365
	4	9.417	0.32	3.01344		42.566	13.6211			62.235	19.9152
	5	7.322	2.05	15.0101		47.872	98.1376			60.48	123.984
	6	5.314	1.2	6.3768		52.667	63.2004			61.922	74.3064
	7	2.983	1.03	3.07249		60.72	62.5416			58.27	60.0181
	8	7.003	0.62	4.34186		60.214	37.3327			59.62	36.9644
	9	4.293	0.08	0.34344		63.24	5.0592			57.55	4.604
Rat	Level	Infarct	Length/Level(mm)	Volume/l(mm3)	Total vol (mm3)	Infarct hem.	Volume/l(mm3)	Total vol.	Total IPSI	controlateral hem.	Volume/l(mm3)	Total vol.	Ratio ct/ip	Volume W/0 correction	Inf/Contr hem	Inf hem/Contr hem	Volume corrected	Swelling
MCH_70_SD-stroke	1	8.421	0.9	7.5789	65.769	33.123	29.8107	270.093	335.862	39.656	35.6904	322.107	0.959045	63.0755	20.4184	83.852	52.0138	4.2704
	2	12.561	1.11	13.9427		36.526	40.5439			48.021	53.3033
	3	14.366	1.25	17.9575		47.889	59.8613			60.624	75.78
	4	13.639	0.22	3.00058		57.644	12.6817			70.541	15.519
	5	12.743	1.27	16.1836		57.632	73.1926			65.555	83.2549
	6	8.446	0.77	6.50342		63.191	48.6571			68.993	53.1246
	7	7.529	0.08	0.60232		66.823	5.34584			67.933	5.43464
Rat	Level	Infarct	Length/Level(mm)	Volume/l(mm3)	Total vol (mm3)	Infarct hem.	Volume/l(mm3)	Total vol.	Total IPSI	controlateral hem.	Volume/l(mm3)	Total vol.	Ratio ct/ip	Volume W/0 correction	Inf/Contr hem	Inf hem/Contr hem	Volume corrected	Swelling
MCH_73_stroke	1	10.55	1.57	16.5635	109.028	22.719	35.6688	355.071	464.099	31.993	50.229	445.258	0.959404	104.602	24.4865	79.745	90.1872	4.23142
	2	19.115	1.27	24.276		30.319	38.5051			46.415	58.947
	3	18.415	1.12	Y		42.2	47.264			57.455	64.3496
	4	15.969	0.33	5.26977		49.568	16.3574			53.677	17.7134
	5	15.648	1.91	29.8877		51.092	97.5857			61.378	117.232
	6	17.382	1.72	29.897		52.88	90.9536			64.309	110.611
	7	7.288	0.43	3.13384		66.828	28.736			60.873	26.1754
Rat	Level	Infarct	Length/Level(mm)	Volume/l(mm3)	Total vol (mm3)	Infarct hem.	Volume/l(mm3)	Total vol.	Total IPSI	controlateral hem.	Volume/l(mm3)	Total vol.	Ratio ct/ip	Volume W/0 correction	Inf/Contr hem	Inf hem/Contr hem	Volume corrected	Swelling
MCH76_stroke	1	4.247	1.62	6.88014	94.1758	19.17	31.0554	311.002	405.178	21.519	34.8608	378.166	0.933333	87.8974	24.9033	82.2396	67.1639	7.14286
	2	11.983	1.04	12.4623		26.823	27.8959			36.181	37.6282
	3	14.707	1.22	17.9425		31.665	38.6313			43.17	52.6674
	4	14.717	1.64	24.1359		42.569	69.8132			51.323	84.1697
	5	14.241	0.31	4.41471		51.097	15.8401			59.741	18.5197
	6	12.608	1.66	20.9293		50.069	83.1145			62.682	104.052
	7	10.868	0.35	3.8038		62.148	21.7518			65.54	22.939
	8	10.306	0.35	3.6071		65.429	22.9002			66.655	23.3292
Rat	Level	Infarct	Length/Level(mm)	Volume/l(mm3)	Total vol (mm3)	Infarct hem.	Volume/l(mm3)	Total vol.	Total IPSI	controlateral hem.	Volume/l(mm3)	Total vol.	Ratio ct/ip	Volume W/0 correction	Inf/Contr hem	Inf hem/Contr hem	Volume corrected	Swelling
MCH_81_stroke	1	5.776	1.39	8.02864	96.9791	30.62	42.5618	447.402	544.381	40.826	56.7481	509.799	0.936475	90.8186	19.023	87.7604	62.3975	6.78338
	2	12.408	1.06	13.1525		35.986	38.1452			46.872	49.6843
	3	17.069	1.27	21.6776		43.76	55.5752			54.616	69.3623
	4	16.358	0.54	8.83332		47.783	25.8028			62.12	33.5448
	5	9.611	1.42	13.6476		56.625	80.4075			60.799	86.3346
	6	9.865	1.17	11.542		66.033	77.2586			65.882	77.0819
	7	10.781	1.33	14.3387		61.29	81.5157			69.049	91.8352
	8	9.161	0.58	5.31338		70.67	40.9886			69.557	40.3431
	9	5.566	0.08	0.44528		64.33	5.1464			60.812	4.86496
Rat	Level	Infarct	Length/Level(mm)	Volume/l(mm3)	Total vol (mm3)	Infarct hem.	Volume/l(mm3)	Total vol.	Total IPSI	controlateral hem.	Volume/l(mm3)	Total vol.	Ratio ct/ip	Volume W/0 correction	Inf/Contr hem	Inf hem/Contr hem	Volume corrected	Swelling
MCH_115_stroke	1	7.431	0.73	5.42463	156.551	19.189	14.008	322.882	479.433	27.483	20.0626	399.578	0.833438	130.475	39.1791	80.8059	76.6952	19.985
	2	12.493	1.24	15.4913		21.747	26.9663			31.738	39.3551
	3	15.816	0.77	12.1783		29.497	22.7127			43.635	33.599
	4	21.613	1.29	27.8808		43.7	56.373			47.807	61.671
	5	27.946	0.62	17.3265		44.523	27.6043			53.814	33.3647
	6	22.179	1.67	37.0389		47.913	80.0147			56.969	95.1382
	7	22.993	1.54	35.4092		47.528	73.1931			59.151	91.0925
	8	14.149	0.41	5.80109		53.684	22.0104			61.694	25.2945
Rat	Level	Infarct	Length/Level(mm)	Volume/l(mm3)	Total vol (mm3)	Infarct hem.	Volume/l(mm3)	Total vol.	Total IPSI	controlateral hem.	Volume/l(mm3)	Total vol.	Ratio ct/ip	Volume W/0 correction	Inf/Contr hem	Inf hem/Contr hem	Volume corrected	Swelling
MCH_62_SD.stroke	1	8.397	1.21	10.1604	63.3473	28.411	34.3773	283.435	346.782	36.628	44.3199	351.025	1.01223	64.1223	18.0464	80.745	67.5898	-1.20861
	2	8.957	1.48	13.2564		36.898	54.609			45.705	67.6434
	3	8.478	1.22	10.3432		45.08	54.9976			54.487	66.4741
	4	9.364	0.22	2.06008		53.218	11.708			65.372	14.3818
	5	8.167	0.28	2.28676		49.452	13.8466			61.857	17.32
	6	12.989	0.71	9.22219		52.579	37.3311			67.342	47.8128
	7	12.601	0.67	8.44267		56.653	37.9575			72.785	48.766
	8	11.886	0.52	6.18072		59.432	30.9046			68.216	35.4723
	9	11.625	0.12	1.395		64.193	7.70316			73.62	8.8344
Rat	Level	Infarct	Length/Level(mm)	Volume/l(mm3)	Total vol (mm3)	Infarct hem.	Volume/l(mm3)	Total vol.	Total IPSI	controlateral hem.	Volume/l(mm3)	Total vol.	Ratio ct/ip	Volume W/0 correction	Inf/Contr hem	Inf hem/Contr hem	Volume corrected	Swelling
MCH_104_SD-stroke	1	11.413	0.64	7.30432	82.0521	33.884	21.6858	232.401	314.453	45.828	29.3299	301.939	0.960204	78.7868	27.1751	76.9694	69.5383	4.14449
	2	13.861	0.88	12.1977		33.398	29.3902			46.92	41.2896
	3	19.502	1.02	19.892		39.731	40.5256			52.089	53.1308
	4	20.514	1.09	22.3603		41.601	45.3451			60.149	65.5624
	5	12.208	0.72	8.78976		53.597	38.5898			62.783	45.2038
	6	11.163	0.71	7.92573		51.288	36.4145			65.358	46.4042
	7	9.682	0.37	3.58234		55.269	20.4495			56.806	21.0182
Rat	Level	Infarct	Length/Level(mm)	Volume/l(mm3)	Total vol (mm3)	Infarct hem.	Volume/l(mm3)	Total vol.	Total IPSI	controlateral hem.	Volume/l(mm3)	Total vol.	Ratio ct/ip	Volume W/0 correction	Inf/Contr hem	Inf hem/Contr hem	Volume corrected	Swelling
MCH_105_SD_stroke	1	7.62	0.97	7.3914	134.378	36.712	35.6106	439.035	573.414	38.158	37.0133	512.561	0.893876	120.118	26.2171	85.6552	73.5257	11.8723
	2	21.396	0.87	18.6145		36.854	32.063			46.373	40.3445
	3	20.477	1.17	23.9581		40.51	47.3967			51.514	60.2714
	4	18.696	0.59	11.0306		49.144	28.995			54.236	31.9992
	5	18.634	1.04	19.3794		52.344	54.4378			59.069	61.4318
	6	13.681	1.34	18.3325		56.943	76.3036			67.016	89.8014
	7	13.153	1.19	15.6521		59.253	70.5111			68.696	81.7482
	8	11.984	1.58	18.9347		55.503	87.6947			65.455	103.419
	9	9.042	0.12	1.08504		50.189	6.02268			54.434	6.53208
Rat	Level	Infarct	Length/Level(mm)	Volume/l(mm3)	Total vol (mm3)	Infarct hem.	Volume/l(mm3)	Total vol.	Total IPSI	controlateral hem.	Volume/l(mm3)	Total vol.	Ratio ct/ip	Volume W/0 correction	Inf/Contr hem	Inf hem/Contr hem	Volume corrected	Swelling
MCH_106_SD_stroke	1	10.516	1.46	15.3534	181.153	24.748	36.1321	361.384	542.537	26.786	39.1076	450.976	0.831235	150.581	40.1692	80.1338	89.5919	20.303
	2	22	0.59	12.98		39	23.01			45	26.55
	3	25	1.14	28.5		35.076	39.9866			58	66.12
	4	28	1.49	41.72		43.844	65.3276			60	89.4
	5	27	0.57	15.39		44.215	25.2025			65	37.05
	6	22	1.87	41.14		50.72	94.8464			56	104.72
	7	22	1.01	22.22		55.288	55.8409			65	65.65
	8	11	0.35	3.85		60.108	21.0378			63.938	22.3783
Rat	Level	Infarct	Length/Level(mm)	Volume/l(mm3)	Total vol (mm3)	Infarct hem.	Volume/l(mm3)	Total vol.	Total IPSI	controlateral hem.	Volume/l(mm3)	Total vol.	Ratio ct/ip	Volume W/0 correction	Inf/Contr hem	Inf hem/Contr hem	Volume corrected	Swelling
MCH113_SD_stroke	1	5.594	1.31	7.32814	109.708	20.262	26.5432	346.013	455.72	26.219	34.3469	443.261	0.972661	106.708	24.7501	78.0606	97.2488	2.8107
	2	12.727	0.94	11.9634		29.25	27.495			42.79	40.2226
	3	15.635	1.17	18.2929		36.295	42.4652			44.026	51.5104
	4	15.53	1.64	25.4692		40.248	66.0067			49.826	81.7146
	5	16.172	0.17	2.74924		53.247	9.05199			64.889	11.0311
	6	18.068	0.82	14.8158		50.622	41.51			65.167	53.4369
	7	16.938	1.17	19.8175		55.677	65.1421			80.262	93.9065
	8	10.852	0.79	8.57308		60.259	47.6046			71.269	56.3025
	9	2.408	0.29	0.69832		69.634	20.1939			71.689	20.7898
Rat	Level	Infarct	Length/Level(mm)	Volume/l(mm3)	Total vol (mm3)	Infarct hem.	Volume/l(mm3)	Total vol.	Total IPSI	controlateral hem.	Volume/l(mm3)	Total vol.	Ratio ct/ip	Volume W/0 correction	Inf/Contr hem	Inf hem/Contr hem	Volume corrected	Swelling
MCH_181_SD_stroke	0	5.325	0.79	4.20675	139.61	24.987	19.7397	313.016	452.626	27.9756	22.1007	382.341	0.844718	117.931	36.5145	81.8682	69.3251	18.3828
	1	13.264	0.96	12.7334		22.09	21.2064			30.765	29.5344
	2	18.975	1.07	20.3033		27.734	29.6754			42.8675	45.8682
	3	17.9754	1.67	30.0189		35.987	60.0983			42.986	71.7866
	4	19.754	0.48	9.48192		39.987	19.1938			53.99	25.9152
	5	20.876	1.39	29.0176		49.9787	69.4704			50.8765	70.7184
	6	18.986	1.65	31.3269		46.998	77.5467			59.708	98.5182
	7	10.865	0.19	2.06435		51.58	9.8002			62.184	11.815
	8	3.806	0.12	0.45672		52.373	6.28476			50.7	6.084

## Sheet: STROKE 5 days
Rat	Level	Infarct	Length/Level(mm)	Volume/l(mm3)	Total vol (mm3)	Infarct hem.	Volume/l(mm3)	Total vol.	Total IPSI	controlateral hem.	Volume/l(mm3)	Total vol.	Ratio ct/ip	Volume W/0 correction	Inf/Contr hem	Inf hem/Contr hem	Volume corrected	Swelling
MCH_80_stroke	1	6.514	1.17	7.62138	125.688	22.337	26.1343	440.453	566.141	27.359	32.01	547.769	0.967549	121.609	22.9455	80.4085	107.316	3.35399
	2	10.899	1.09	11.8799		33.196	36.1836			40.007	43.6076
	3	14.481	0.84	12.164		34.547	29.0195			47.365	39.7866
	4	12.474	1.12	13.9709		39.406	44.1347			52.755	59.0856
	5	13.608	0.73	9.93384		44.002	32.1215			59.34	43.3182
	6	15.644	1.71	26.7512		48.854	83.5403			61.595	105.327
	7	12.368	1.64	20.2835		54.245	88.9618			64.443	105.687
	8	12.344	1.87	23.0833		53.667	100.357			63.608	118.947
Rat	Level	Infarct	Length/Level(mm)	Volume/l(mm3)	Total vol (mm3)	Infarct hem.	Volume/l(mm3)	Total vol.	Total IPSI	controlateral hem.	Volume/l(mm3)	Total vol.	Ratio ct/ip	Volume W/0 correction	Inf/Contr hem	Inf hem/Contr hem	Volume corrected	Swelling
MCH_87_stroke	1	14.314	1.07	15.316	165.14	31.266	33.4546	455.402	620.541	38.172	40.844	541.079	0.871948	143.993	30.5204	84.1654	85.6778	14.6858
	2	17.276	1.06	18.3126		35.965	38.1229			44.233	46.887
	3	22.248	1.32	29.3674		41.352	54.5846			56.113	74.0692
	4	14.903	0.62	9.23986		48.977	30.3657			55.894	34.6543
	5	17.127	1.82	31.1711		51.915	94.4853			61.979	112.802
	6	19.457	1.69	32.8823		63.597	107.479			65.392	110.512
	7	17.177	1.44	24.7349		54.96	79.1424			69.083	99.4795
	8	11.123	0.37	4.11551		48.019	17.767			59.003	21.8311
Rat	Level	Infarct	Length/Level(mm)	Volume/l(mm3)	Total vol (mm3)	Infarct hem.	Volume/l(mm3)	Total vol.	Total IPSI	controlateral hem.	Volume/l(mm3)	Total vol.	Ratio ct/ip	Volume W/0 correction	Inf/Contr hem	Inf hem/Contr hem	Volume corrected	Swelling
MCH_133_stroke	0	5.583	0.66	3.68478	141.946	19.189	12.6647	492.044	633.99	28.34	18.7044	602.163	0.9498	134.821	23.5727	81.7127	110.12	5.28538
	1	8.351	2.14	17.8711		28.911	61.8695			37.683	80.6416
	2	8.344	1.09	9.09496		32.963	35.9297			42.609	46.4438
	3	11.573	1.72	19.9056		41.325	71.079			48.083	82.7028
	4	15.083	0.44	6.63652		54.568	24.0099			61.032	26.8541
	5	17.17	1.46	25.0682		50.949	74.3855			62.31	90.9726
	6	17.001	1.69	28.7317		56.58	95.6202			67.268	113.683
	7	16.206	1.91	30.9535		60.987	116.485			74.43	142.161
Rat	Level	Infarct	Length/Level(mm)	Volume/l(mm3)	Total vol (mm3)	Infarct hem.	Volume/l(mm3)	Total vol.	Total IPSI	controlateral hem.	Volume/l(mm3)	Total vol.	Ratio ct/ip	Volume W/0 correction	Inf/Contr hem	Inf hem/Contr hem	Volume corrected	Swelling
MCH_135_stroke	0	2.172	0.32	0.69504	69.5244	26.205	8.3856	299.485	369.01	33.302	10.6566	390.43	1.05805	73.5603	17.8071	76.7064	90.9452	-5.48645
	1	4.41	0.91	4.0131		29.411	26.764			37.991	34.5718
	2	7.792	0.89	6.93488		31.503	28.0377			46.181	41.1011
	3	10.227	1.93	19.7381		39.425	76.0902			50.46	97.3878
	4	10.319	1.12	11.5573		46.818	52.4362			56.972	63.8086
	5	12.146	0.66	8.01636		47.818	31.5599			60.531	39.9505
	6	12.915	1.29	16.6604		50.833	65.5746			68.925	88.9133
	7	10.049	0.19	1.90931		55.984	10.637			73.898	14.0406
Rat	Level	Infarct	Length/Level(mm)	Volume/l(mm3)	Total vol (mm3)	Infarct hem.	Volume/l(mm3)	Total vol.	Total IPSI	controlateral hem.	Volume/l(mm3)	Total vol.	Ratio ct/ip	Volume W/0 correction	Inf/Contr hem	Inf hem/Contr hem	Volume corrected	Swelling
MCH_153_stroke	1	9.992	0.64	6.39488	112.27	37.287	23.8637	406.234	518.504	40.987	26.2317	497.082	0.958685	107.632	22.5859	81.7237	90.8483	4.30955
	2	11.231	0.97	10.8941		39.302	38.1229			55.987	54.3074
	3	15.214	0.9	13.6926		44.919	40.4271			60.986	54.8874
	4	14.561	1.95	28.394		46.856	91.3692			65.327	127.388
	5	14.699	1.37	20.1376		51.121	70.0358			57.986	79.4408
	6	12.682	1.14	14.4575		57.21	65.2194			66.728	76.0699
	7	12.797	1.43	18.2997		53.983	77.1957			55.075	78.7572
Rat	Level	Infarct	Length/Level(mm)	Volume/l(mm3)	Total vol (mm3)	Infarct hem.	Volume/l(mm3)	Total vol.	Total IPSI	controlateral hem.	Volume/l(mm3)	Total vol.	Ratio ct/ip	Volume W/0 correction	Inf/Contr hem	Inf hem/Contr hem	Volume corrected	Swelling
MCH_155_stroke	0	5.42	0.54	2.9268	85.9331	19.432	10.4933	356.982	442.916	20.764	11.2126	427.875	0.966041	83.0149	20.0837	83.4315	70.8922	3.51524
	1	6.583	1.41	9.28203		23.665	33.3676			27.945	39.4024
	2	8.804	1.14	10.0366		30.035	34.2399			38.875	44.3175
	3	10.679	1.27	13.5623		37.778	47.9781			46.9876	59.6743
	4	10.811	0.5	5.4055		42.924	21.462			55.688	27.844
	5	11.727	1.34	15.7142		46.283	62.0192			58.3588	78.2008
	6	9.538	1.23	11.7317		53.668	66.0116			61.864	76.0927
	7	11.476	0.94	10.7874		46.929	44.1133			57.9865	54.5073
	8	9.009	0.72	6.48648		51.802	37.2974			50.8654	36.6231
Rat	Level	Infarct	Length/Level(mm)	Volume/l(mm3)	Total vol (mm3)	Infarct hem.	Volume/l(mm3)	Total vol.	Total IPSI	controlateral hem.	Volume/l(mm3)	Total vol.	Ratio ct/ip	Volume W/0 correction	Inf/Contr hem	Inf hem/Contr hem	Volume corrected	Swelling
MCH_85_SD-stroke	1	1.269	1.38	1.75122	66.4164	33.677	46.4743	313.716	380.133	36.587	50.4901	354.147	0.931641	61.8763	18.7539	88.5836	40.431	7.33745
	2	11.552	1.57	18.1366		41.184	64.6589			48.264	75.7745
	3	15.648	0.87	13.6138		47.752	41.5442			59.101	51.4179
	4	21.849	0.44	9.61356		51.545	22.6798			64.757	28.4931
	5	10.859	1.47	15.9627		65.035	95.6014			67.986	99.9394
	6	11.29	0.65	7.3385		65.781	42.7577			73.896	48.0324
Rat	Level	Infarct	Length/Level(mm)	Volume/l(mm3)	Total vol (mm3)	Infarct hem.	Volume/l(mm3)	Total vol.	Total IPSI	controlateral hem.	Volume/l(mm3)	Total vol.	Ratio ct/ip	Volume W/0 correction	Inf/Contr hem	Inf hem/Contr hem	Volume corrected	Swelling
MCH_125_SD_stroke	1	4.385	1.12	4.9112	49.9762	33.804	37.8605	291.378	341.355	35.929	40.2405	321.028	0.940454	47.0003	15.5675	90.7641	29.6499	6.33163
	2	8.774	0.62	5.43988		35.573	22.0553			39.198	24.3028
	3	6.392	1.29	8.24568		39.286	50.6789			41.061	52.9687
	4	11.248	0.19	2.13712		43.285	8.22415			53.403	10.1466
	5	9.561	1.47	14.0547		44.017	64.705			49.745	73.1251
	6	9.191	0.82	7.53662		53.976	44.2603			61.512	50.4398
	7	8.106	0.67	5.43102		59.96	40.1732			69.727	46.7171
	8	6	0.37	2.22		63.3	23.421			62.399	23.0876
Rat	Level	Infarct	Length/Level(mm)	Volume/l(mm3)	Total vol (mm3)	Infarct hem.	Volume/l(mm3)	Total vol.	Total IPSI	controlateral hem.	Volume/l(mm3)	Total vol.	Ratio ct/ip	Volume W/0 correction	Inf/Contr hem	Inf hem/Contr hem	Volume corrected	Swelling
MCH_129_SD-stroke	1	4.227	0.51	2.15577	63.5323	36.212	18.4681	357.441	420.973	36.115	18.4187	377.755	0.897337	57.0099	16.8184	94.6224	20.3141	11.4408
	2	7.797	0.64	4.99008		40.877	26.1613			43.262	27.6877
	3	11.585	1.18	13.6703		41.108	48.5074			46.849	55.2818
	4	9.887	1.34	13.2486		48.821	65.4201			53.22	71.3148
	5	8.026	1.92	15.4099		57.526	110.45			56.977	109.396
	6	8.7	1.24	10.788		53.694	66.5806			59.325	73.563
	7	8.837	0.37	3.26969		59.064	21.8537			59.712	22.0934
Rat	Level	Infarct	Length/Level(mm)	Volume/l(mm3)	Total vol (mm3)	Infarct hem.	Volume/l(mm3)	Total vol.	Total IPSI	controlateral hem.	Volume/l(mm3)	Total vol.	Ratio ct/ip	Volume W/0 correction	Inf/Contr hem	Inf hem/Contr hem	Volume corrected	Swelling
MCH_182_SD-stroke	0	6.355	1.26	8.0073	71.9982	17.672	22.2667	269.191	341.189	19.57	24.6582	296.861	0.870077	62.644	24.2532	90.6792	27.6699	14.9323
	1	9.906	0.68	6.73608		25.836	17.5685			33.367	22.6896
	2	11.784	0.98	11.5483		29.345	28.7581			36.747	36.0121
	3	13.07	1.47	19.2129		34.654	50.9414			42.336	62.2339
	4	10.642	0.38	4.04396		46.142	17.534			48.534	18.4429
	5	8.865	2.29	20.3009		50.311	115.212			50.173	114.896
	6	6.715	0.32	2.1488		52.845	16.9104			56.026	17.9283
Rat	Level	Infarct	Length/Level(mm)	Volume/l(mm3)	Total vol (mm3)	Infarct hem.	Volume/l(mm3)	Total vol.	Total IPSI	controlateral hem.	Volume/l(mm3)	Total vol.	Ratio ct/ip	Volume W/0 correction	Inf/Contr hem	Inf hem/Contr hem	Volume corrected	Swelling
MCH_183_SD_stroke	0	0.63	0.77	0.4851	34.9215	23.853	18.3668	334.618	369.539	24.842	19.1283	363.058	0.982462	34.309	9.6187	92.1664	28.4406	1.78509
	1	1.374	0.63	0.86562		33.931	21.3765			36.215	22.8155
	2	2.957	1.14	3.37098		38.939	44.3905			42.675	48.6495
	3	2.846	1.9	5.4074		40.905	77.7195			41.492	78.8348
	4	9.507	0.67	6.36969		44.494	29.811			54.522	36.5297
	5	5.463	1.06	5.79078		51.36	54.4416			54.383	57.646
	6	7.099	1.42	10.0806		49.038	69.634			55.731	79.138
	7	7.087	0.36	2.55132		52.438	18.8777			56.434	20.3162
Rat	Level	Infarct	Length/Level(mm)	Volume/l(mm3)	Total vol (mm3)	Infarct hem.	Volume/l(mm3)	Total vol.	Total IPSI	controlateral hem.	Volume/l(mm3)	Total vol.	Ratio ct/ip	Volume W/0 correction	Inf/Contr hem	Inf hem/Contr hem	Volume corrected	Swelling
MCH_86_SD-stroke	1	3.047	0.34	1.03598	42.9579	38.195	12.9863	301.734	344.692	31.612	10.7481	325.72	0.944959	40.5934	13.1886	92.6361	23.9856	5.82472
	2	4.626	1.21	5.59746		38.238	46.268			38.103	46.1046
	3	5.361	1.11	5.95071		46.709	51.847			49.33	54.7563
	4	10.063	1.72	17.3084		51.39	88.3908			55.585	95.6062
	5	7.426	0.67	4.97542		55.694	37.315			64.59	43.2753
	6	7.632	1.06	8.08992		61.252	64.9271			70.971	75.2293

## Sheet: STROKE 7 Days
Rat	Level	Infarct	Length/Level(mm)	Volume/l(mm3)	Total vol (mm3)	Infarct hem.	Volume/l(mm3)	Total vol.	Total IPSI	controlateral hem.	Volume/l(mm3)	Total vol.	Ratio ct/ip	Volume W/0 correction	Inf/Contr hem	Inf hem/Contr hem	Volume corrected	Swelling
MCH_119_stroke	1	2.934	0.56	1.64304	88.9645	23.057	12.9119	450.52	539.484	30.936	17.3242	562.179	1.04207	92.7069	15.8249	80.1382	111.659	-4.03685
	2	4.5	1.24	5.58		26.976	33.4502			36.729	45.544
	3	6.415	0.89	5.70935		33.53	29.8417			40.9445	36.4406
	4	9.417	1.59	14.973		34.458	54.7882			56.637	90.0528
	5	11.712	0.25	2.928		41.427	10.3567			60.062	15.0155
	6	10	1.09	10.9		43.741	47.6777			60.864	66.3418
	7	11.243	1.44	16.1899		52.503	75.6043			66.516	95.783
	8	10.571	1.8	19.0278		60.951	109.712			63.9865	115.176
	9	9.101	1.32	12.0133		57.71	76.1772			60.9856	80.5011
Rat	Level	Infarct	Length/Level(mm)	Volume/l(mm3)	Total vol (mm3)	Infarct hem.	Volume/l(mm3)	Total vol.	Total IPSI	controlateral hem.	Volume/l(mm3)	Total vol.	Ratio ct/ip	Volume W/0 correction	Inf/Contr hem	Inf hem/Contr hem	Volume corrected	Swelling
MCH_151_stroke	1	2.418	0.648	1.56686	68.1754	16.462	10.6674	379.526	447.701	22.964	14.8807	457.654	1.02223	69.6911	14.8967	82.9285	78.1284	-2.17477
	2	4.137	0.876	3.62401		25.335	22.1935			27.46	24.055
	3	5.457	1.476	8.05453		26.339	38.8764			32.267	47.6261
	4	6.554	1.212	7.94345		41.767	50.6216			47.457	57.5179
	5	11.571	0.42	4.85982		44.451	18.6694			55.878	23.4688
	6	9.441	1.57	14.8224		52.085	81.7735			63.42	99.5694
	7	10.01	0.82	8.2082		52.212	42.8138			65.712	53.8838
	8	9.349	0.24	2.24376		53.634	12.8722			59.21	14.2104
	9	9.012	1.87	16.8524		54.031	101.038			65.477	122.442
Rat	Level	Infarct	Length/Level(mm)	Volume/l(mm3)	Total vol (mm3)	Infarct hem.	Volume/l(mm3)	Total vol.	Total IPSI	controlateral hem.	Volume/l(mm3)	Total vol.	Ratio ct/ip	Volume W/0 correction	Inf/Contr hem	Inf hem/Contr hem	Volume corrected	Swelling
MCH_117_stroke	0	4.667	0.66	3.08022	91.0121	26.741	17.6491	353.495	444.507	35.021	23.1139	454.722	1.02298	93.1036	20.0149	77.7386	101.227	-2.24651
	1	5.139	2.14	10.9975		28.932	61.9145			38.068	81.4655
	2	7.028	1.09	7.66052		32.102	34.9912			41.314	45.0323
	3	12.747	1.72	21.9248		41.637	71.6156			56.493	97.168
	4	10.821	0.44	4.76124		41.458	18.2415			41.314	18.1782
	5	15.74	1.46	22.9804		43.295	63.2107			57.734	84.2916
	6	11.602	1.69	19.6074		50.812	85.8723			62.41	105.473
Rat	Level	Infarct	Length/Level(mm)	Volume/l(mm3)	Total vol (mm3)	Infarct hem.	Volume/l(mm3)	Total vol.	Total IPSI	controlateral hem.	Volume/l(mm3)	Total vol.	Ratio ct/ip	Volume W/0 correction	Inf/Contr hem	Inf hem/Contr hem	Volume corrected	Swelling
MCH_178_stroke	1	4.763	1.18	5.62034	105.623	31.475	37.1405	433.093	538.716	38.605	45.5539	510.972	0.9485	100.183	20.671	84.7586	77.8793	5.42957
	2	10.341	0.62	6.41142		37.333	23.1465			48.975	30.3645
	3	10.923	1.35	14.7461		41.306	55.7631			42.637	57.56
	4	15.657	0.73	11.4296		45.436	33.1683			48.444	35.3641
	5	14.159	2.33	32.9905		48.4	112.772			58.897	137.23
	6	11.899	1.62	19.2764		52.504	85.0565			61.602	99.7952
	7	9.237	1.64	15.1487		52.467	86.0459			64.088	105.104
Rat	Level	Infarct	Length/Level(mm)	Volume/l(mm3)	Total vol (mm3)	Infarct hem.	Volume/l(mm3)	Total vol.	Total IPSI	controlateral hem.	Volume/l(mm3)	Total vol.	Ratio ct/ip	Volume W/0 correction	Inf/Contr hem	Inf hem/Contr hem	Volume corrected	Swelling
MCH_173_stroke	1	8.394	0.98	8.22612	80.7241	21.785	21.3493	357.138	437.862	38.577	37.8055	478.188	1.0921	88.1586	16.8812	74.6856	121.05	-8.43316
	2	7.849	0.97	7.61353		26.27	25.4819			41.149	39.9145
	3	8.032	1.66	13.3331		30.657	50.8906			49.01	81.3566
	4	11.238	0.5	5.619		40.278	20.139			57.219	28.6095
	5	9.847	1.41	13.8843		45.646	64.3609			59.007	83.1999
	6	10.429	1.73	18.0422		52.433	90.7091			64.161	110.999
	7	10.525	1.16	12.209		56.514	65.5562			65.505	75.9858
	8	5.445	0.33	1.79685		56.517	18.6506			61.569	20.3178
Rat	Level	Infarct	Length/Level(mm)	Volume/l(mm3)	Total vol (mm3)	Infarct hem.	Volume/l(mm3)	Total vol.	Total IPSI	controlateral hem.	Volume/l(mm3)	Total vol.	Ratio ct/ip	Volume W/0 correction	Inf/Contr hem	Inf hem/Contr hem	Volume corrected	Swelling
MCH_170_stroke	0	2.542	0.81	2.05902	71.2724	24.003	19.4424	380.617	451.889	26.649	21.5857	471.272	1.04289	74.3295	15.1234	80.7637	90.6554	-4.11292
	1	4.165	1.11	4.62315		25.849	28.6924			30.231	33.5564
	2	4.026	1.31	5.27406		30.068	39.3891			40.547	53.1166
	3	8.483	1.38	11.7065		36.877	50.8903			47.299	65.2726
	4	8.368	0.54	4.51872		40.597	21.9224			54.415	29.3841
	5	10.661	1.29	13.7527		42.111	54.3232			58.12	74.9748
	6	12.762	1.67	21.3125		51.79	86.4893			64.55	107.798
	7	6.285	0.92	5.7822		64.131	59.0005			69.153	63.6208
	8	6.41	0.35	2.2435		58.477	20.4669			62.75	21.9625
Rat	Level	Infarct	Length/Level(mm)	Volume/l(mm3)	Total vol (mm3)	Infarct hem.	Volume/l(mm3)	Total vol.	Total IPSI	controlateral hem.	Volume/l(mm3)	Total vol.	Ratio ct/ip	Volume W/0 correction	Inf/Contr hem	Inf hem/Contr hem	Volume corrected	Swelling
MCH_171_SD-stroke	1	3.71	1.38	5.1198	42.5735	27.792	38.353	271.5	314.073	30.095	41.5311	305.93	0.974073	41.4697	13.9161	88.7457	34.4304	2.66175
	2	5.01	1.57	7.8657		32.723	51.3751			36.493	57.294
	3	6.804	0.87	5.91948		34.609	30.1098			43.502	37.8467
	4	8.421	0.44	3.70524		43.006	18.9226			46.925	20.647
	5	7.275	1.47	10.6943		47.584	69.9485			52.442	77.0897
	6	9.22	0.65	5.993		48.766	31.6979			55.792	36.2648
	7	5.04	0.65	3.276		47.835	31.0928			54.241	35.2567
Rat	Level	Infarct	Length/Level(mm)	Volume/l(mm3)	Total vol (mm3)	Infarct hem.	Volume/l(mm3)	Total vol.	Total IPSI	controlateral hem.	Volume/l(mm3)	Total vol.	Ratio ct/ip	Volume W/0 correction	Inf/Contr hem	Inf hem/Contr hem	Volume corrected	Swelling
MCH_172_SD-stroke	1	1.875	1.32	2.475	23.4823	20.069	26.4911	228.225	251.707	29.684	39.1829	292.049	1.16027	27.2459	8.04055	78.1461	63.824	-13.8134
	2	3.028	0.99	2.99772		28.45	28.1655			36.809	36.4409
	3	3.821	1.64	6.26644		33.646	55.1794			43.106	70.6938
	4	3.986	0.66	2.63076		35.111	23.1733			47.542	31.3777
	5	3.684	1.64	6.04176		43.972	72.1141			54.443	89.2865
	6	7.141	0.43	3.07063		53.724	23.1013			58.295	25.0668
Rat	Level	Infarct	Length/Level(mm)	Volume/l(mm3)	Total vol (mm3)	Infarct hem.	Volume/l(mm3)	Total vol.	Total IPSI	controlateral hem.	Volume/l(mm3)	Total vol.	Ratio ct/ip	Volume W/0 correction	Inf/Contr hem	Inf hem/Contr hem	Volume corrected	Swelling
MCH_175_SD-stroke	0	1.149	0.97	1.11453	33.3446	21.653	21.0034	220.504	253.849	23.408	22.7058	240.932	0.949117	31.6479	13.8398	91.5213	20.428	5.3611
	1	5.998	1.12	6.71776		27.726	31.0531			32.66	36.5792
	2	7.083	0.61	4.32063		33.387	20.3661			39.069	23.8321
	3	8.394	1.46	12.2552		35.96	52.5016			42.795	62.4807
	4	6.884	0.7	4.8188		46.457	32.5199			44.566	31.1962
	5	3.403	1.21	4.11763		52.116	63.0604			53.007	64.1385
Rat	Level	Infarct	Length/Level(mm)	Volume/l(mm3)	Total vol (mm3)	Infarct hem.	Volume/l(mm3)	Total vol.	Total IPSI	controlateral hem.	Volume/l(mm3)	Total vol.	Ratio ct/ip	Volume W/0 correction	Inf/Contr hem	Inf hem/Contr hem	Volume corrected	Swelling
MCH_176_stroke	1	4.616	0.42	1.93872	81.1978	22.512	9.45504	363.732	444.93	26.009	10.9238	417.34	0.93799	76.1627	19.456	87.1549	53.6077	6.61093
	2	7.417	0.95	7.04615		25.391	24.1214			30.455	28.9322
	3	10.238	1.31	13.4118		30.774	40.3139			40.182	52.6384
	4	9.285	1.27	11.7919		35.276	44.8005			40.375	51.2762
	5	9.295	0.41	3.81095		46.321	18.9916			55.875	22.9087
	6	9.009	1.38	12.4324		45.682	63.0412			53.986	74.5007
	7	9.307	1.32	12.2852		48.002	63.3626			55.983	73.8976
	8	9.997	1.6	15.9952		51.472	82.3552			53.9234	86.2774
	9	7.101	0.35	2.48535		49.401	17.2904			45.67	15.9845
Rat	Level	Infarct	Length/Level(mm)	Volume/l(mm3)	Total vol (mm3)	Infarct hem.	Volume/l(mm3)	Total vol.	Total IPSI	controlateral hem.	Volume/l(mm3)	Total vol.	Ratio ct/ip	Volume W/0 correction	Inf/Contr hem	Inf hem/Contr hem	Volume corrected	Swelling
MCH_186_SD_stroke	1	6.908	1.33	9.18764	64.0138	18.486	24.5864	366.832	430.846	27.562	36.6575	452.847	1.05106	67.2826	14.1358	81.0058	86.0147	-4.85836
	2	9.149	0.94	8.60006		31.983	30.064			37.847	35.5762
	3	6.526	0.77	5.02502		38.929	29.9753			43.286	33.3302
	4	7.582	1.04	7.88528		42.441	44.1386			53.444	55.5818
	5	8.102	0.62	5.02324		45.337	28.1089			58.408	36.213
	6	6.767	2.62	17.7295		49.399	129.425			60.295	157.973
	7	7.809	1.25	9.76125		57.045	71.3063			69.747	87.1838
	8	5.345	0.15	0.80175		61.517	9.22755			68.88	10.332
Rat	Level	Infarct	Length/Level(mm)	Volume/l(mm3)	Total vol (mm3)	Infarct hem.	Volume/l(mm3)	Total vol.	Total IPSI	controlateral hem.	Volume/l(mm3)	Total vol.	Ratio ct/ip	Volume W/0 correction	Inf/Contr hem	Inf hem/Contr hem	Volume corrected	Swelling
MCH_187_SD-stroke	1	5.271	1.55	8.17005	30.633	26.913	41.7152	231.486	262.119	31.786	49.2683	265.783	1.01398	31.0612	11.5256	87.0958	34.2971	-1.37859
	2	5.877	0.99	5.81823		41.783	41.3652			50.33	49.8267
	3	7.446	1.23	9.15858		45.715	56.2294			54.573	67.1248
	4	5.405	0.42	2.2701		56.599	23.7716			59.578	25.0228
	5	4.616	1.13	5.21608		60.535	68.4045			65.965	74.5404
