# Supplementary material for: Role of REM Sleep, Melanin Concentrating Hormone and Orexin/Hypocretin Systems in the Sleep Deprivation Pre-Ischemia
Source: PLoS One. 2017 Jan 6;12(1):e0168430. doi: 10.1371/journal.pone.0168430 (PMC5218733; doi:10.1371/journal.pone.0168430)
Supplement: S4 Table — (XLSX) [file pone.0168430.s007.xlsx]

## Sheet: SD.ischemia
			Wake							NREM										REM											Amount of total sleep									Amount of REM								TOT	SD
TIME			171	172	175	176	186	187		TIME			171	172	175	176	186	187		TIME			171	172	175	176	186	187					171	172	175	176	186	187				171	172	175	176	186	187
1			68.6	65.6	82.2	32.2	15.3	71.9		1			11.4	22.2	9.2	46.9	53.6	10.6		1			20	12.2	8.6	20.3	31.1	17.5			0	0	31.4	34.4	17.8	67.2	84.7	28.1	dark	0	0	4.80833	3.475	2.31667	6.76667	6.66667	5.21667	3.65625	2.77609
2			75	100	72.8	65.3	84.2	84.4		2			16.4	0	16.1	17.8	10.6	4.4		2			8.6	0	11.1	16.7	5.3	11.1			0	0	25	0	27.2	34.5	15.9	15.5	Light	0	0	10.6417	14.1833	11.7	8.69167	7.81667	7.475	7.56354	6.14397
3			78.9	93.1	100	59.2	58.3	73.1		3			19.7	6.9	0	28.6	28.6	14.2		3			1.4	0	0	12.2	13.1	12.8			0	0	21.1	6.9	0	40.8	41.7	27										5.6099
4			76.4	98.6	79.2	99.7	100	95.6		4			16.4	1.4	18.6	0.3	0	4.4		4			7.2	0	2.2	0	0	0			0	0	23.6	1.4	20.8	0.3	0	4.4		Amount of non_REM
5			88.1	68.1	81.4	74.4	59.7	91.7		5			10	27.2	17.8	21.9	33.9	5.3		5			1.9	4.7	0.8	3.6	6.4	3.1			0	0	11.9	31.9	18.6	25.5	40.3	8.4				171	172	175	176	186	187
6			78.6	81.4	80.8	74.4	65.6	85.3		6			18.6	16.4	18.6	20.3	28.3	10.6		6			2.8	2.2	0.6	5.3	6.1	4.2			0	0	21.4	18.6	19.2	25.6	34.4	14.8	dark	0	0	15.1667	15.7167	11.6	20.3083	21.275	6.925	11.374	8.75648
7			61.7	55.8	80.6	60.3	80	71.9		7			26.1	31.7	16.4	29.4	13.9	19.7		7			12.2	12.5	3.1	10.3	6.1	8.3			0	0	38.3	44.2	19.5	39.7	20	28	Light	0	0	30.5333	46.5417	43.725	52.3333	57.2083	39.2833	33.7031	17.6284
8			88.3	76.9	83.9	71.9	69.2	93.1		8			11.7	20	16.1	25.8	28.9	3.9		8			0	3.1	0	2.2	1.9	3.1			0	0	11.7	23.1	16.1	28	30.8	7										22.5385
9			75.8	78.1	95	98.6	87.8	94.2		9			21.7	15.6	5	1.1	11.4	3.3		9			2.5	6.4	0	0.3	0.8	2.5			0	0	24.2	22	5	1.4	12.2	5.8		Amount of Wake
10			85	83.9	84.2	49.2	57.5	93.9		10			15	14.7	14.4	43.3	36.1	6.1		10			0	0.3	1.4	7.5	6.4	0			0	0	15	15	15.8	50.8	42.5	6.1				175	176	186	187
11			87.5	99.7	93.3	88.9	87.2	99.4		11			11.4	0	6.7	8.3	10	0.6		11			1.1	0.3	0	2.8	2.8	0			0	0	12.5	0.3	6.7	11.1	12.8	0.6	dark	80.025	80.725	86.0917	72.8417	72.0667	87.875
12			96.4	67.5	99.7	100	100	100		12			3.6	32.5	0.3	0	0	0		12			0	0	0	0	0	0			0	0	3.6	32.5	0.3	0	0	0	Light	58.825	39.1583	44.5833	38.9667	34.975	53.225
13			64.2	29.7	42.8	61.7	39.4	47.5		13			31.9	59.4	57.2	38.3	60.6	48.9		13			3.9	10.8	0	0	0	3.6			0	0	35.8	70.2	57.2	38.3	60.6	52.5
14			26.9	24.7	23.6	35	36.4	53.3		14			64.2	63.1	72.5	54.7	53.6	41.1		14			8.9	12.2	3.9	10.3	10	5.6			0	0	73.1	75.3	76.4	65	63.6	46.7
15			55.3	40.3	56.1	30.8	23.9	38.3		15			38.6	48.1	35.3	66.9	73.9	59.4		15			6.1	11.7	8.6	2.2	2.2	2.2			0	0	44.7	59.8	43.9	69.1	76.1	61.6
16			63.6	38.1	43.3	30	27.2	57.5		16			23.6	43.3	41.4	67.8	66.9	38.6		16			12.8	18.6	15.3	2.2	5.8	3.9			0	0	36.4	61.9	56.7	70	72.7	42.5
17			43.9	39.4	36.1	65.6	76.7	78.1		17			38.1	53.9	50.3	27.5	20	20.3		17			18.1	6.7	13.6	6.9	3.3	1.7			0	0	56.2	60.6	63.9	34.4	23.3	22
18			52.2	30.8	81.4	56.1	36.7	64.4		18			40.8	57.2	16.9	40.6	56.4	31.1		18			6.9	11.9	1.7	3.3	6.9	4.4			0	0	47.7	69.1	18.6	43.9	63.3	35.5
19			61.4	39.4	33.6	23.3	20.6	54.7		19			28.9	43.6	46.1	60.8	65.3	39.2		19			9.7	16.9	20.3	15.8	14.2	6.1			0	0	38.6	60.5	66.4	76.6	79.5	45.3
20			72.8	25	33.6	26.7	26.1	46.9		20			18.6	58.9	47.2	63.3	62.2	41.1		20			8.6	16.1	19.2	10	11.7	11.9			0	0	27.2	75	66.4	73.3	73.9	53
21			67.5	67.5	54.4	23.9	28.3	39.2		21			15.3	23.6	37.2	58.6	61.4	47.8		21			17.2	8.9	8.3	17.5	10.3	13.1			0	0	32.5	32.5	45.5	76.1	71.7	60.9
22			72.8	35.3	50.6	31.4	27.2	46.1		22			17.8	41.9	33.6	53.9	55.6	38.9		22			9.4	22.8	15.8	14.7	17.2	15			0	0	27.2	64.7	49.4	68.6	72.8	53.9
23			58.9	30.8	49.2	26.7	22.2	69.4		23			35.3	48.3	40.3	60.6	70.6	21.9		23			5.8	20.8	10.6	12.8	7.2	8.6			0	0	41.1	69.1	50.9	73.4	77.8	30.5
24			66.4	68.9	30.3	56.4	55	43.3		24			13.3	17.2	46.7	35	40	43.1		24			20.3	12.8	23.1	8.6	5	13.6			0	0	33.6	30	69.8	43.6	45	56.7
			1666.2	1438.6	1568.1	1341.7	1284.5	1693.2					548.4	747.1	663.9	871.7	941.8	554.5					185.4	211.9	168.2	185.5	173.8	152.3			0	0	733.8	959	832.1	1057.2	1115.6	706.8
			69.425	59.9417	65.3375	55.9042	53.5208	70.55					22.85	31.1292	27.6625	36.3208	39.2417	23.1042					7.725	8.82917	7.00833	7.72917	7.24167	6.34583			0	0	30.575	39.9583	34.6708	44.05	46.4833	29.45	23.5111
	1 DAY
			Wake							NREM										REM											Amount of total sleep									Amount of REM								TOT	SD
TIME			171	172	175	176	186	187		TIME			171	172	175	176	186	187		TIME			171	172	175	176	186	187					171	172	175	176	186	187		47	48	171	172	175	176	186	187
1										1										1											0	0	0	0	0	0	0	0	dark	0	0	9.2	10.0714	10.425	7.08889	8.67778	7.04375	5.93929	5.4401
2										2										2											0	0	0	0	0	0	0	0	Light	0	0	10.3	12	7.925	4.925	5.29167	5.99167	7.55625	5.30748
3										3										3											0	0	0	0	0	0	0	0										6.74777
4			61.7			46.1	33.3			4			37.2			53.9	58.1			4			1.1			0	8.6				0	0	38.3	0	0	53.9	66.7	0		Amount of non_REM
5			60.6		45.6	43.9	46.4	42		5			38.1		50.8	56.1	48.3	41.4		5			1.4		3.6	0	5.3	16.98		100.38	0	0	39.5	0	54.4	56.1	53.6	58.38		47	48	171	172	175	176	186	187
6			47.8	58.1	43.9	22.8	18.6	45		6			45.6	41.9	43.1	73.1	77.5	49.7		6			6.7	0	13.1	4.2	3.9	5.87		100.57	0	0	52.3	41.9	56.2	77.3	81.4	55.57	dark	0	0	32.4444	44.3921	41.95	55.1667	56.8778	41.3	15.3673	22.1419
7			74.7	62.8	25	51.9	50	54.2		7			20.3	36.1	56.4	44.2	42.5	44.7		7			5	1.1	18.6	3.9	7.5	1.1		100	0	0	25.3	37.2	75	48.1	50	45.8	Light	0	0	34.025	44.3	46.625	61.1833	65.3167	67.075	24.99	21.5326
8			27.2	41.1	69.7	15.6	10.8	21.9		8			52.8	53.1	22.5	63.6	70.8	76.4		8			20	5.8	7.8	20.8	18.3	1.7		100	0	0	72.8	58.9	30.3	84.4	89.1	78.1										20.1787
9			34.2	75	19.7	27.5	27.2	77		9			38.3	17.5	64.4	61.4	63.9	9.7		9			27.5	6.9	15.8	11.1	8.9	12.9		99.6	0	0	65.8	24.4	80.2	72.5	72.8	22.6		Amount of Wake
10			86.4	16.1	60.6	55.6	44.2	70.3		10			13.6	59.7	28.1	37.5	46.7	27.2		10			0	24.2	11.4	6.9	9.2	2.5		100	0	0	13.6	83.9	39.5	44.4	55.9	29.7		47	48	171	172	175	176	186	187
11			43.1	13.1	50.6	18.6	22.5	29.7		11			35.8	58.1	44.2	66.4	62.2	66.9		11			21.1	28.9	5.3	15	15.3	3.3		99.9	0	0	56.9	87	49.5	81.4	77.5	70.2	dark	0	0	58.3778	50.0857	47.65	37.7556	34.4333	51.7625	25.8224	28.7784
12			89.7	84.4	66.1	57.8	56.9	74		12			10.3	11.9	26.1	40.3	41.9	14.4		12			0	3.6	7.8	1.9	1.1	12		100.4	0	0	10.3	15.5	33.9	42.2	43	26.4	Light	0	0	55.65	43.6083	45.3917	33.9	29.4	26.8583	28.93	24.6854
13			48.9	58.9	63.6	31.7	28.9	42		13			44.4	32.2	30.6	67.8	69.2	50		13			6.7	8.9	5.8	0.6	1.9	6		98	0	0	51.1	41.1	36.4	68.4	71.1	56										27.3762
14			36.9	38.9	28.3	27.5	22.5	6.7		14			56.1	56.9	71.1	69.4	72.8	81		14			6.9	4.2	0.6	3.1	4.7	12.9		100.6	0	0	63	61.1	71.7	72.5	77.5	93.9
15			47.5	21.9	47.8	33.9	28.6	14.7		15			30	58.9	48.1	53.9	57.8	82.5		15			22.5	19.2	4.2	12.2	13.6	2.8		100	0	0	52.5	78.1	52.3	66.1	71.4	85.3
16			77.2	50.6	36.4	25.8	23.1	38.3		16			20.6	42.8	51.9	65.8	71.7	55.3		16			2.2	6.7	11.7	8.3	5.3	6.4		100	0	0	22.8	49.5	63.6	74.1	77	61.7
17			38.6	26.1	61.9	33.6	23.6	4.7		17			51.9	52.8	36.4	60.6	71.7	90.8		17			9.4	21.1	1.7	5.8	4.7	4.4		99.9	0	0	61.3	73.9	38.1	66.4	76.4	95.2
18			36.7	52.5	42.2	36.7	35.8	3.6		18			48.9	33.6	46.1	62.8	58.9	90.8		18			14.4	13.6	11.7	0.6	5.3	5.6		100	0	0	63.3	47.2	57.8	63.4	64.2	96.4
19			66.7	34.2	51.7	31.4	20.6	8.6		19			26.4	45.8	31.4	60.3	70.8	86.4		19			6.7	20	16.9	8.3	8.6	5		100	0	0	33.1	65.8	48.3	68.6	79.4	91.4
20			81.7	35.8	58.9	43.6	45	20.6		20			11.7	58.3	33.3	51.4	50.6	71.4		20			6.7	5.8	7.8	5	4.4	8.1		100.1	0	0	18.4	64.1	41.1	56.4	55	79.5
21			48.9	36.7	33.1	35.6	31.1	10		21			41.4	45.8	53.6	64.4	68.9	83.3		21			9.7	17.5	13.3	0	0	6.7		100	0	0	51.1	63.3	66.9	64.4	68.9	90
22			45	46.9	36.9	29.2	18.6	91.1		22			34.4	40.6	58.9	63.9	75	7.5		22			20.6	12.5	4.2	6.9	6.4	1.4		100	0	0	55	53.1	63.1	70.8	81.4	8.9
23			52.5	65.8	39.2	44.7	46.4	70.6		23			36.1	28.6	47.5	55.3	53.6	28.9		23			11.4	5.6	12.5	0	0	0.6		100.1	0	0	47.5	34.2	60	55.3	53.6	29.5
24			87.2	55	44.7	33.1	28.6	11.4		24			6.4	35.3	50.6	58.6	62.8	77		24			6.4	8.9	4.7	8.3	8.6	12		100.4	0	0	12.8	44.2	55.3	66.9	71.4	89
	0	0	1193.2	873.9	925.9	746.6	662.7	736.4			0	0	700.3	809.9	895.1	1230.7	1295.7	1135.3			0	0	206.4	214.5	178.5	122.9	141.6	128.25			0	0	906.7	1024.4	1073.6	1353.6	1437.3	1263.55
	0	0	56.819	45.9947	46.295	35.5524	31.5571	36.82			0	0	33.3476	42.6263	44.755	58.6048	61.7	56.765			0	0	9.82857	11.2895	8.925	5.85238	6.74286	6.4125			0	0	43.1762	53.9158	53.68	64.4571	68.4429	63.1775	30.1544
	2 DAYS
			Wake							NREM										REM											Amount of total sleep									Amount of REM								TOT	SD
TIME			171	172	175	176	186	187		TIME			171	172	175	176	186	187		TIME			171	172	175	176	186	187					171	172	175	176	186	187		47	48	171	172	175	176	186	187
1				46.4	31.7	43.9	47	84		1				40.6	47.2	50.6	47.5	11.9		1				13.1	21.1	5.6	5.3	4.4			0	0	0	53.7	68.3	56.2	52.8	16.3	dark	0	0	6.60909	10.2583	9.625	6.88167	8.06083	10.475	8.83081	1.94995
2			56	51.4	68.1	62.2	63.6	99		2			28.9	35.8	23.9	29.2	28.3	0.6		2			13.3	12.5	8.1	8.6	8.1	0.9			0	0	42.2	48.3	32	37.8	36.4	1.5	Light	0	0	12.075	12.875	20.6483	7.67973	8.74273	13.565	15.1994	4.7358
3			56	100	69.2	61	69.4	59.1		3			27.8	0	28.1	31.9	30.3	25.8		3			16.1	0	15	7	0.3	13.9			0	0	43.9	0	43.1	38.9	30.6	39.7										12.0151
4			80	47.5	29.2	29.4	33.6	47.8		4			15.6	40	58.1	59.7	55.8	35.8		4			4.7	10.8	12.8	10.8	10.6	16.4			0	0	20.3	50.8	70.9	70.5	66.4	52.2		Amount of non_REM
5			70	46.9	36	37.5	39.4	85.8		5			18.6	41.1	32.5	54.4	50.6	4.2		5			11.1	11.9	5.3	8.1	10	10.7			0	0	29.7	53	37.8	62.5	60.6	14.9		47	48	171	172	175	176	186	187
6			85	31.1	54.2	29.4	39.2	74		6			13.1	50.3	37.2	61.7	51.7	13.6		6			2.5	18.6	8.3	8.9	9.2	12.9			0	0	15.6	68.9	45.5	70.6	60.9	26.5	dark	0	0	18.9273	34.0833	31.1583	44.3583	41.8417	17.9583	28.0563	8.04011
7			65	45	58.6	72.5	75	84		7			25.8	41.1	36.7	21.1	19.4	1.4		7			9.7	13.9	4.7	6.4	6.4	14.9			0	0	35.5	55	41.4	27.5	25.8	16.3	Light	0	0	42.6583	43.1083	50.5833	60.9636	60.5182	49.9583	45.45	4.45129
8			81	50.8	74.7	34.7	20	43.3		8			14.4	28.9	24.4	62.8	61.4	43.3		8			5	19.7	5	2.5	18.56	13.3			0	0	19.4	48.6	29.4	65.3	79.96	56.6
9			80	100	65.8	33.6	35	60		9			15.8	0	31.9	55	54.7	25.3		9			3.6	0	2.2	11.4	10.3	14.8			0	0	19.4	0	34.1	66.4	65	40.1		Amount of Wake
10			95	34.2	77.2	82	81	84		10			5.6	56.7	21.7	10.6	6.6	0		10			0	9.2	5	7.98	12.67	16.9			0	0	5.6	65.9	81	18.58	19.27	16.9		47	48	171	172	175	176	186	187
11			80	71.1	43	53.3	53.9	68		11			17	23.1	0.3	45.3	44.7	28.6		11			2.5	5.3	18	1.4	1.4	3.8			0	0	19.5	28.4	18.3	46.7	46.1	32.4	dark	0	0	74.1818	55.4167	54.1417	48.8	50.175	71.7667	61.2467	11.2203
12			68	40.6	42	46.1	45	72.2		12			25.6	51.4	31.9	50	51.1	25		12			4.2	8.1	10	3.9	3.9	2.8			0	0	29.8	59.5	41.9	53.9	55	27.8	Light	0	0	44.4917	43.8583	34.725	31.2727	31.0091	36.4833	41.025	5.46514
13			95.6	35.8	23.1	19.4	13.8	26		13			2.5	56.7	72.2	76.9	78.6	66.7		13			0	7.5	21	3.6	7.7	7.8			0	0	2.5	64.2	93.2	80.5	86.3	74.5
14			30.6	61.9	40	26.1	26.7	26.7		14			61.1	30.3	54.7	70	70	61.4		14			7.8	7.8	5.3	2.8	3.3	11.9			0	0	68.9	38.1	60	72.8	73.3	73.3
15			25.8	23.6	23	33.6	29	26.1		15			67.2	59.4	57.2	63.6	66.9	54.4		15			6.9	16.9	25	2.8	4.7	19.4			0	0	74.1	76.3	82.2	66.4	71.6	73.8
16			35.6	52.8	45	51.4	49.9	61.7		16			52.5	35.3	26.4	44.4	44.4	31.4		16			11.4	11.7	20	3.9	5.9	6.9			0	0	63.9	47	46.4	48.3	50.3	38.3
17			48.6	18.6	20.6	20.3	32	28.3		17			36.1	66.1	65	70.6	65	55.8		17			14.4	15.3	14.4	9.2	3.9	15.8			0	0	50.5	81.4	79.4	79.8	68.9	71.6
18			46.4	58.1	26.4	44.2	32.9	33		18			40.6	27.5	53.6	44	51.9	54.2		18			13.1	14.2	20	12.09	15.98	12.9			0	0	53.7	41.7	73.6	56.09	67.88	67.1
19			32.8	33.9	49.7	21	27.2	28.3		19			57.8	56.4	40.6	66.1	64.4	56.4		19			9.4	9.7	32	11.987	8.3	15.3			0	0	67.2	66.1	72.6	78.087	72.7	71.7
20			79.7	31.9	24.2	16.4	21.4	26.4		20			16.4	53.9	71.4	75.3	70	59.7		20			0.8	13.6	25	8.3	8.6	13.9			0	0	17.2	67.5	96.4	83.6	78.6	73.6
21			45.8	79.7	49.4	70	52.4	61		21			35.8	13.6	42.5	30	30	24.2		21			17.5	6.1	8.1	0.6	18.09	13.98			0	0	62.7	19.7	50.6	30.6	48.09	38.18
22			23.3	31.7	31.1	25.6	26.9	36.4		22			54.7	44.7	56.7	60.3	59.2	45.6		22			21.9	23.6	25	14.2	13.9	18.1			0	0	76.6	68.3	81.7	74.5	73.1	63.7
23			37.8	28.6	29.2	16	28.9	28		23			46.4	50.6	56.7	69.4	65.3	57.2		23			15.3	20.6	26	15	5.8	14.9			0	0	61.7	71.2	2	84.4	71.1	72.1
24			31.9	69.7	55			55.9		24			40.8	22.8	10			32.5		24			26.4	7.5	25.98	18	15.08	11.9			0	0	67.2	30.3	35.98	18	15.08	44.4
	0	0	1349.9	1191.3	1066.4	929.6	943.2	1299			0	0	720.1	926.3	980.9	1202.9	1167.8	815			0	0	217.6	277.6	363.28	185.057	207.98	288.48			0	0	947.1	1203.9	1317.78	1387.96	1375.78	1103.48
	0	0	58.6913	49.6375	44.4333	40.4174	41.0087	54.125			0	0	31.3087	38.5958	40.8708	52.3	50.7739	33.9583			0	0	9.46087	11.5667	15.1367	8.04596	9.04261	12.02			0	0	41.1783	50.1625	54.9075	60.346	59.8165	45.9783	48.7494
	3 DAYS																								15	8	9
			Wake							NREM										REM											Amount of total sleep									Amount of REM								TOT	SD
TIME			171	172	175	176	186	187		TIME			171	172	175	176	186	187		TIME			171	172	175	176	186	187		W			171	172	175	176	186	187		R-47	R_48	R_119	R_151	R_117	R-178	R-173	R-170
1				98.9	65.6	38.3	36.9	65.3		1				0	27.5	49.2	48.9	26.7		1				0.3	6.9	12.5	14.2	8.1			0	0	0	0.3	34.4	61.7	63.1	34.8	dark	0	0	6.0625	8.59167	3.75833	12.575	4.75833	4.79167	6.1375	2.41754
2				41.9	78.3	86.7	87.8	78.3		2				42.5	20.8	10.6	9.2	16.9		2				15.3	0.8	2.8	3.1	4.7			0	0	0	57.8	21.6	13.4	12.3	21.6	Light	0	0	11.9	12.3833	10.3583	5.94545	6.58182	12.7333	11.5472	1.05759
3				87.2	64.7	43.3	43.1	83.9		3				9.4	26.9	49.2	49.4	12.8		3				3.3	8.3	7.5	7.5	3.3			0	0	0	12.7	35.2	56.7	56.9	16.1
4				28.3	68.1	94.7	95	50		4				54.7	26.1	5.3	5	37.2		4				16.9	5.8	0	0	12.8			0	0	0	71.6	31.9	5.3	5	50		Amount of non_REM
5			95	32.5	62.5	22.8	26.7	86.4		5			4.7	44.7	29.4	63.6	59.2	10.3		5			0.6	22.8	8.1	13.6	14.2	3.3			0	0	5.3	67.5	37.5	77.2	73.4	13.6		NR-47	NR_48	NR_60	NR_129	NR-125	85	86	176
6			88	61.1	83.3	55.3	55.3	66.9		6			11.7	33.3	15.6	36.9	36.7	29.2		6			0.3	5.6	1.1	7.8	8.1	3.9			0	0	12	38.9	16.7	44.7	44.8	33.1	dark	0	0	19.3375	28.6833	19.7333	27.2583	26.675	22.1417	22.5847	5.28526
7			68	73.6	68.3	91.1	91.1	78.1		7			23.9	17.2	26.7	7.5	7.5	19.2		7			8.1	9.2	5	1.4	1.4	2.8			0	0	32	26.4	31.7	8.9	8.9	22	Light	0	0	47.4909	41.45	46.975	49.125	53.1455	57.8273	45.3053	3.34874
8			52.8	97.5	80.6	55.6	56.4	99.7		8			31.4	2.2	16.1	38.6	37.8	0.3		8			13.9	0	3.3	5.8	5.8	0			0	0	45.3	2.2	19.4	44.4	43.6	0.3
9			70	35.6	100	88.3	88.6	33.1		9			22.8	50.8	0	10.6	10.3	57.5		9			7.5	13.6	0	1.1	1.1	9.4			0	0	30.3	64.4	0	11.7	11.4	66.9		Amount of non_REM
10			97	96.1	98.1	100	100	58.6		10			2.2	2.5	1.9	0	0	32.8		10			0.3	0	0	97	0	8.6			0	0	2.5	2.5	1.9	97	0	41.4		W_47	W-48	w_119	w_151	w_117	W-178	w-173	w-170
11			31.7	48.9	100	56.9	58.1	90.8		11			52.2	42.5	0	42.5	41.4	8.6		11			15.6	8.6	0	0.6	0.6	0.6			0	0	67.8	51.1	0	43.1	42	9.2	dark	0	0	73.825	62.425	76.4833	68.2583	68.6	73.075	70.9111	7.46842
12			88.1	47.5	48.3	86.1	84.2	85.8		12			5.8	44.4	45.8	13.1	14.7	14.2		12			2.2	7.5	5.8	0.8	1.1	0			0	0	8	51.9	51.6	13.9	15.8	14.2	Light	0	0	39.4727	46.1333	41.925	40.4455	40.2818	30.825	42.5104	3.36866
13			30.6	18.9	28.9	16.1	16.9	18.1		13			65	68.9	56.9	80.3	78.6	80.3		13			4.2	12.2	13.9	3.6	4.4	1.7			0	0	69.2	81.1	70.8	83.9	83	82
14			22.2	36.9	19.2	35.8	33.6	23.1		14			62.2	52.2	68.1	59.2	60.3	65.8		14			15.6	10.8	12.8	4.7	6.1	11.1			0	0	77.8	63	80.9	63.9	66.4	76.9
15			25.3	59.4	66.9	66.9	65	21.4		15			63.9	29.7	31.4	32.8	34.2	64.7		15			10.6	10.8	1.7	0.3	0.8	13.9			0	0	74.5	40.5	33.1	33.1	35	78.6
16			47.8	28.6	38.6	36.9	34.7	22.5		16			45.8	56.9	55.8	53.9	55.8	67.2		16			5.3	14.4	5.6	9.2	9.4	10.3			0	0	51.1	71.3	61.4	63.1	65.2	77.5
17			53.9	43.1	62.5	24.2	24.4	35.6		17			32.5	45.3	30.8	65.3	65	53.1		17			10	11.7	6.7	10.6	10.6	11.4			0	0	42.5	57	37.5	75.9	75.6	64.5
18			38.9	32.8	26.9	54.2	53.1	28.3		18			43.6	48.3	59.4	41.7	41.7	55.8		18			16.9	18.6	13.1	4.2	5.3	15.8			0	0	60.5	66.9	72.5	45.9	47	71.6
19			33.9	26.9	24.2	60.6	61.7	23.1		19			52.2	53.9	59.7	35.8	34.2	61.4		19			13.3	19.2	16.1	3.6	4.2	15.6			0	0	65.5	73.1	75.8	39.4	38.4	77
20			32.2	68.1	65.6	15.8	16.4	51.7		20			51.1	21.4	28.6	74.4	72.8	38.6		20			16.4	10.6	5.8	9.7	10.8	9.7			0	0	67.5	32	34.4	84.1	83.6	48.3
21			28.3	36.1	45.8	23.6	25.6	23.9		21			54.4	49.7	40	64.7	62.5	57.2		21			15.8	14.2	14.2	11.7	11.9	18.9			0	0	70.2	63.9	54.2	76.4	74.4	76.1
22			73.3	56.9	18.1	31.9	33.6	26.1		22			19.2	31.4	66.4	60.6	58.1	58.9		22			4.2	11.7	15.3	7.5	8.3	15			0	0	23.4	43.1	81.7	68.1	66.4	73.9
23			47.8	51.7	32.2	78.9	78.1	59.4		23			32.5	37.5	54.4	20.8	21.4	33.1		23			18.6	10.8	13.3	0.3	0.6	7.5			0	0	51.1	48.3	67.7	21.1	22	40.6
24				94.2	74.2			36.7		24				2.2	12.2			41.4		24				3.6	5.8			21.9			0	0	0	5.8	18	0	0	63.3
	0	0	1024.8	1302.7	1420.9	1264	1266.3	1246.8			0	0	677.1	841.6	800.5	916.6	904.7	943.2			0	0	179.4	251.7	169.4	216.3	129.5	210.3			0	0	856.5	1093.3	969.9	1132.9	1034.2	1153.5
	0	0	53.9368	54.2792	59.2042	54.9565	55.0565	51.95			0	0	35.6368	35.0667	33.3542	39.8522	39.3348	39.3			0	0	9.44211	10.4875	7.05833	9.40435	5.63043	8.7625			0	0	45.0789	45.5542	40.4125	49.2565	44.9652	48.0625	43.6819

## Sheet: Ischemia
	Wake							NREM								REM									Amount of total sleep															Amount of REM								TOT	SD
TIME	119	151	117	178	173	170		TIME	119	151	117	178	173	170		TIME	119	151	117	178	173	170			119	151	117	178	173	170		119	151	117	178	173	170
1	59.2	66.1	55	61.1	97.2			1	26.4	17.2	22.5	25.6	0.8			1	14.4	16.7	22.5	10.8	1.9				40.8	33.9	45	36.4	2.7	23.9	dark	5.4	6.55833	5.875	3.21667	4.60833	3.90909	5.2625	0.582281
2	47.5	42.8	46.4	64.4	49.7	71.7		2	33.9	40.8	36.1	27.5	31.9	23.9		2	18.6	16.4	17.5	7.8	18.3	4.4			52.5	57.2	53.6	35.3	50.2	15.8	Light	8.59167	9.50833	7.94167	13.0333	9.675	12.3	9.76875	0.787107
3	77.8	91.1	87.8	52.8	80	81.7		3	16.4	8.1	11.4	32.2	15	11.4		3	5.8	0.8	0.8	10.8	5	6.9			22.2	8.9	12.2	43	20	38.3								7.51562
4	48.3	84.4	89.7	70.6	83.1	62.2		4	38.1	12.2	10.3	16.7	10.3	31.4		4	13.6	3.3	0	7.2	6.7	6.4			51.7	15.5	10.3	23.9	17	28.1		Amount of non_REM
5	79.2	86.4	87.2	96.4	98.9	71.7		5	11.4	11.9	12.8	0	1.1	21.7		5	9.4	1.7	0	0	0	6.7			20.8	13.6	12.8	0	1.1	29.2		119	151	117	178	173	170
6	80.3	31.4	99.2	82.5	85.6	71.1		6	17.5	55.6	0.8	12.5	11.9	22.5		6	2.2	13.1	0	0	2.5	6.4			19.7	68.7	0.8	12.5	14.4	38.1	dark	17.775	22.1333	18.3333	12.4583	13.925	19.4	19.4139	2.3716
7	87.2	92.5	66.1	82.2	68.1	61.1		7	11.9	7.5	28.6	11.7	24.7	31.7		7	0.8	0	5.3	0.6	6.7	7.2			12.7	7.5	33.9	12.3	31.4	11.1	Light	39.6083	44.4	42.1	51.3	40.5417	55	42.0361	2.39647
8	90.3	68.6	89.2	88.6	66.4	96.1		8	9.7	23.6	10.8	3.9	26.9	3.9		8	0	7.8	0	0.6	6.7	0			9.7	31.4	10.8	4.5	33.6	25								30.725
9	86.4	30.3	80.8	87.5	87.2	74.7		9	13.6	53.6	16.7	8.9	12.8	25		9	0	16.1	2.5	0	0	0.3			13.6	69.7	19.2	8.9	12.8	0.3		Amount of Wake
10	85.6	74.4	99.7	85.6	80.6	99.7		10	14.4	22.8	0.3	9.4	15.3	0		10	0	2.8	0	0.8	4.2	0.3			14.4	25.6	0.3	10.2	19.5	0.3		119	151	117	178	173	170
11	85.6	96.9	60.6	96.1	80.3	100		11	14.4	3.1	30	0.8	16.4	0		11	0	0	9.4	0	3.3	0			14.4	3.1	39.4	0.8	19.7	41.9	dark	76.8167	71.3083	75.7917	79.8167	81.425	76.6909	74.6389	2.92952
12	94.4	90.8	47.8	90	100	53.6		12	5.6	9.2	39.7	0.3	0	41.9		12	0	0	12.5	0	0	4.4			5.6	9.2	52.2	0.3	0	89.1	Light	51.8167	46.025	49.95	33.7667	49.7	32.71	49.2639	2.95617
13	78.9	46.1	41.4	30.8	85.6	10.6		13	18.1	51.1	58.6	58.6	13.9	84.7		13	3.1	2.8	0	8.9	0.6	4.7			21.2	53.9	58.6	67.5	14.5	71.1								61.9514
14	20	40.8	37.5	14.2	23.9	21.7		14	70.8	53.6	54.2	75.6	70	66.4		14	9.2	5.6	8.3	9.2	6.1	11.9			80	59.2	62.5	84.8	76.1	77.5
15	33.1	18.1	37.8	33.3	36.7	24.2		15	57.2	68.1	52.2	60.3	59.7	65.6		15	9.7	13.9	10	5.8	3.6	10.3			66.9	82	62.2	66.1	63.3	50
16	41.4	46.7	91.7	21.9	42.8	48.1		16	49.2	45	8.3	57.2	47.8	39.7		16	9.4	8.3	0	19.4	9.4	12.2			58.6	53.3	8.3	76.6	57.2	33.3
17	68.6	91.1	36.1	36.4	85.8	74.2		17	26.9	8.9	52.8	51.9	10	21.1		17	4.4	0	11.1	10	4.2	4.7			31.3	8.9	63.9	61.9	14.2	67.5
18	68.9	75.6	41.4	81.1	47.8	16.4		18	25	21.4	47.8	11.9	40.3	62.8		18	6.1	3.1	10.8	3.1	11.9	20.8			31.1	24.5	58.6	15	52.2	88.3
19	49.7	25.6	58.6	49.2	45.8	15.8		19	41.4	64.2	35.8	41.7	39.7	67.5		19	8.9	10.3	5.6	7.8	14.4	16.7			50.3	74.5	41.4	49.5	54.1	78.6
20	41.4	28.6	50.8	19.7	58.9	23.1		20	43.9	59.7	41.9	54.4	33.1	61.9		20	14.7	11.7	7.2	21.9	8.1	15			58.6	71.4	49.1	76.3	41.2	57.2
21	55.6	31.4	44.4	20.8	28.6	43.6		21	32.8	48.3	43.9	63.1	53.6	42.2		21	11.7	20.3	11.7	13.3	17.2	14.2			44.5	68.6	55.6	76.4	70.8	52.3
22	41.7	55.8	62.2	34.2	29.4	49.4		22	45.6	28.9	32.2	44.2	51.4	38.1		22	12.8	15.3	5.6	20.3	19.2	12.5			58.4	44.2	37.8	64.5	70.6	50.6
23	81.4	50	33.1	33.6	74.2			23	14.4	43.9	50.8	46.7	21.7			23	4.2	5	16.1	18.1	4.2				18.6	48.9	66.9	64.8	25.9	0
24	41.1	42.5	64.4	30	36.9			24	50	39.7	26.7	50	45.3			24	8.9	17.8	8.9	18.6	17.2				58.9	57.5	35.6	68.6	62.5	0
	1543.6	1408	1508.9	1363	1573.5	1170.7			688.6	798.4	725.2	765.1	653.6	763.4			167.9	192.8	165.8	195	171.4	166			856.5	991.2	891	960.1	825	967.5
	64.3167	58.6667	62.8708	56.7917	65.5625	55.7476			28.6917	33.2667	30.2167	31.8792	27.2333	36.3524			6.99583	8.03333	6.90833	8.125	7.14167	7.90476			35.6875	41.3	37.125	40.0042	34.375	46.0714	38.5292
	1 DAY
	Wake							NREM								REM									Amount of total sleep							Amount of REM						TOT	SD
TIME	119	151	117	178	173	170		TIME	119	151	117	178	173	170		TIME	119	151	117	178	173	170			119	151	117	178	173	170		119	151	117	178	173	170
1								1								1									0	0	0	0	0	0	dark	2.76667	4.81111	3.58	5.88	3.04444	1.09	4.25944	1.30399
2								2								2									0	0	0	0	0	0	Light	2.925	0.566667	3.88333	9.36667	7.40833	5.88333	4.18542	3.8899
3			73.3	37.2		60		3		0		52.5		31.9		3			0	0.8		0			0	0	0	53.3	0	31.9								4.22243
4	47.2	61.9	67.5	57.2	61.4	69.2		4	51.9	36.1	32.5	40	38.3	28.3		4	0.8	1.7	0	0	0.3	0			52.7	37.8	32.5	40	38.6	28.3		Amount of non_REM
5	66.1	57.2	61.4	54.7	68.1	56.1		5	33.1	39.2	36.9	43.3	31.4	42.5		5	0.8	3.6	0	1.4	0.6	0.3			33.9	42.8	36.9	44.7	32	42.8		119	151	117	178	173	170
6	54.7	46.7	63.3	68.1	77.2	88.9		6	45.3	48.9	36.4	28.6	22.8	11.1		6	0	4.4	0	2.8	0	0			45.3	53.3	36.4	31.4	22.8	11.1	dark	40.2556	38.31	33.5556	51.9056	33.1222	38.9522	32.8053	7.61368
7	49.7	72.5	43.1	13.6	70	44.7		7	49.7	27.5	51.4	75.8	30	55.3		7	0.6	0	2.8	9.4	0	0			50.3	27.5	54.2	85.2	30	55.3	Light	40.6	41.15	25.2	52.8	34.3917	48.4167	38.8283	11.6222
8	53.9	29.7	78.3	61.1	59.4	63.1		8	40.6	59.4	16.1	31.4	35.3	36.9		8	3.6	10.8	1.4	4.7	5.3	0			44.2	70.2	17.5	36.1	40.6	36.9								35.8168
9	51.1	51.1	35.8	20.3	60.3	76.7		9	44.2	40.3	51.7	71.1	38.9	22.8		9	4.7	8.6	9.4	8.6	0.8	0.6			48.9	48.9	61.1	79.7	39.7	23.4		Amount of Wake
10	86.1	70.6	66.9	30.6	31.4	23.9		10	13.3	29.2	25.3	58.1	58.1	71.7		10	0	0.3	7.2	9.2	10.6	4.4			13.3	29.5	32.5	67.3	68.7	76.1		119	151	117	178	173	170
11	27.8	40.8	86.7	52.5	97.5	60.6		11	62.5	51.4	13.1	38.9	1.9	34.2		11	9.4	7.5	0.3	6.1	0.6	5.3			71.9	58.9	13.4	45	2.5	39.5	dark	56.6556	52.5556	61.8	43.14	63.8556	62.13	44.9869	8.24968
12	73.3	42.5	41.7	36.1	49.4	78.1		12	21.7	51.1	38.6	45.8	41.4	21.7		12	5	6.4	14.7	15.8	9.2	0.3			26.7	57.5	53.3	61.6	50.6	22	Light	56.5	58.25	69.9	35.95	58.2167	45.725	55.7633	14.1948
13	57.5	58.6	69.7	21.4	73.6	53.6		13	37.5	41.4	22.2	73.9	24.2	45.6		13	5	0	4.7	2.5	2.2	0.8			42.5	41.4	26.9	76.4	26.4	46.4								50.3751
14	43.9	55.3	67.8	22.2	43.9	44.2		14	56.1	44.7	31.9	63.1	52.5	51.1		14	0	0	0.3	13.3	3.6	4.7			56.1	44.7	32.2	76.4	56.1	55.8
15	53.6	63.1	91.9	80	64.2	61.4		15	40.8	36.9	4.4	13.6	30.6	38.1		15	5.6	0	0	0	5.3	0.6			46.4	36.9	4.4	13.6	35.9	38.7
16	43.1	44.7	55	19.4	85.8	74.4		16	55.6	55.3	45	64.2	12.5	21.4		16	1.4	0	0	15.3	1.7	4.2			57	55.3	45	79.5	14.2	25.6
17	42.5	57.8	84.7	22.8	37.2	31.4		17	52.5	42.2	15	61.9	48.9	66.7		17	5	0	0.3	14.7	13.9	1.9			57.5	42.2	15.3	76.6	62.8	68.6
18	56.7	66.1	73.6	54.2	50.8	50.6		18	42.2	33.9	19.2	38.3	43.9	43.1		18	1.1	0	4.4	5.6	5.3	6.4			43.3	33.9	23.6	43.9	49.2	49.5
19	66.7	65	77.2	46.4	77.2	44.7		19	30.6	35	18.9	43.6	19.4	51.1		19	2.8	0	2.5	8.3	3.3	4.2			33.4	35	21.4	51.9	22.7	55.3
20	68.1	67.5	73.6	20.8	58.9	40.6		20	31.9	31.9	20.3	66.4	31.4	54.4		20	0	0	6.1	11.9	9.7	5			31.9	31.9	26.4	78.3	41.1	59.4
21	75	45	68.6	56.4	38.1	51.4		21	25	54.4	23.9	33.1	48.1	42.5		21	0	0.6	6.7	7.2	13.9	6.1			25	55	30.6	40.3	62	48.6
22	43.1	62.8	56.1	33.1	46.1	26.7		22	46.7	36.7	36.9	58.6	43.9	58.1		22	10.3	0.6	6.9	6.9	10	15.3			57	37.3	43.8	65.5	53.9	73.4
23	75	68.1	62.5	34.7	78.6	36.1		23	25	31.7	31.4	53.3	15.6	52.2		23	0	0.3	6.1	10.3	5.8	11.7			25	32	37.5	63.6	21.4	63.9
24	52.8	45	58.1	20	44.2	33.6		24	43.3	49.7	33.3	63.6	41.7	56.7		24	3.9	5.3	8.6	16.4	14.2	9.7			47.2	55	41.9	80	55.9	66.4
	1187.9	1172	1456.8	862.8	1273.3	1170			849.5	876.9	604.4	1119.1	710.8	937.4			60	50.1	82.4	171.2	116.3	81.5			909.5	927	686.8	1290.3	827.1	1018.9
	56.5667	55.8095	66.2182	39.2182	60.6333	53.1818			40.4524	41.7571	27.4727	50.8682	33.8476	42.6091		media light	2.85714	2.38571	3.74545	7.78182	5.5381	3.70455			43.3095	44.1429	31.2182	58.65	39.3857	46.3136	44.3301
	2 DAYS
	Wake							NREM								REM									Amount of total sleep							Amount of REM						TOT	SD
TIME	119	151	117	178	173	170		TIME	119	151	117	178	173	170		TIME	119	151	117	178	173	170			119	151	117	178	173	170		119	151	117	178	173	170
1			93.3					1			1.9					1			3.3						0	0	5.2	0	0	0	dark	8.48182	5.65455	5.78182	6.59091	8.06364	6.76111	6.91455	1.15688
2	51.7	93.3	50	47.5	70.8	20		2	32.8	1.9	36.1	42.8	16.9	57.2		2	14.4	3.3	13.3	6.4	12.2	24.7			47.2	5.2	49.4	49.2	29.1	81.9	Light	9.23333	7.58333	7.19167	8.3	10.7833	4.80167	8.61833	1.83918
3	80.3	50	62.8	18.9	49.2	47.2		3	16.9	36.1	24.4	61.4	32.5	44.2		3	2.5	13.3	12.8	16.9	18.3	8.6			19.4	49.4	37.2	78.3	50.8	52.8								7.76644
4	31.4	62.8	86.4	68.3	62.5	76.4		4	51.1	24.4	12.2	20.3	27.2	23.1		4	17.2	12.8	0.3	6.1	10	0.6			68.3	37.2	12.5	26.4	37.2	23.7		Amount of non_REM
5	63.6	86.4	58.9	70.8	47.8	100		5	24.2	12.2	34.7	18.6	36.4	0		5	10.3	0.3	5.8	3.6	15.3	0			34.5	12.5	40.5	22.2	51.7	0		119	151	117	178	173	170
6	60.8	58.9	85.3	48.3	95.3	52.2		6	30	34.7	9.7	43.6	1.4	41.1		6	7.5	5.8	2.5	6.1	0.3	6.7			37.5	40.5	12.2	49.7	1.7	47.8	dark	29.3364	20.8545	22.0727	41.1364	22.1545	25.8778	28.4545	10.9829
7	45.8	85.3	63.9	44.4	38.9	93.1		7	40.8	9.7	30.6	50	48.1	6.9		7	6.4	2.5	5.3	3.1	13.1	0			47.2	12.2	35.9	53.1	61.2	6.9	Light	36.0917	40.625	39.35	56.1583	44.1417	33.675	46.55	8.6591
8	59.7	63.9	93.9	90.6	83.1	80		8	31.1	30.6	3.6	2.8	10.6	12.9		8	8.9	5.3	0.8	0.6	3.6	8.3			40	35.9	4.4	3.4	14.2	21.2
9	59.2	93.9	62.2	66.9	48.1	51.9		9	30.8	3.6	30.6	29.4	37.5	44.7		9	6.9	0.8	5.6	1.9	13.6	3.3			37.7	4.4	36.2	31.3	51.1	48		Amount of Wake
10	73.1	62.2	58.6	22.5	83.9	91		10	18.1	30.6	33.1	65	11.4	2.8		10	6.9	5.6	7.8	11.7	0	8.65			25	36.2	40.9	76.7	11.4	11.45		119	151	117	178	173	170
11	54.4	58.6	82.5	43.6	95.3	97		11	32.5	33.1	12.5	49.2	0.3	0.8		11	9.2	7.8	4.7	6.4	1.7	2.9			41.7	40.9	17.2	55.6	2	3.7	dark	54.975	72.5273	71.1636	49.1273	68.2273	67.9778	62.8394	11.9655
12	79.7	82.5	78.3	18.6	75.6	75.6		12	14.4	12.5	15.3	69.4	21.4	12.9		12	3.1	4.7	4.7	9.7	0.6	4.7			17.5	17.2	20	79.1	22	17.6	Light	53.8083	51.05	44.525	34.2167	47.5333	0	42.0917	6.98386
13	51.7	78.3	47.8	14.2	17.8	90		13	35	15.3	51.1	76.1	73.3	2.5		13	12.2	4.7	0.3	8.3	8.9	1.89			47.2	20	51.4	84.4	82.2	4.39
14	37.2	47.8	33.1	41.1	27.5	35.8		14	55	51.1	63.6	51.1	63.1	61.1		14	7.8	0.3	3.3	5.8	9.4	3.21			62.8	51.4	66.9	56.9	72.5	64.31
15	62.8	33.1	63.1	16.1	73.1	67.8		15	29.2	63.6	31.1	69.7	18.6	15.9		15	7.5	3.3	4.4	13.3	8.1	0.97			36.7	66.9	35.5	83	26.7	16.87
16	40.6	63.1	38.6	37.5	31.4	43		16	46.4	31.1	57.5	55.3	61.9	52.5		16	12.2	4.4	3.9	6.1	6.4	3.67			58.6	35.5	61.4	61.4	68.3	56.17
17	63.1	38.6	61.1	61.9	70.3	56		17	31.4	57.5	31.4	31.9	20	36.1		17	5.3	3.9	6.9	3.6	8.6	4.9			36.7	61.4	38.3	35.5	28.6	41
18	42.5	61.1	58.9	20.6	33.3	70		18	46.4	31.4	35.6	68.1	56.7	24.9		18	11.1	6.9	5.3	10.6	10	3.6			57.5	38.3	40.9	78.7	66.7	28.5
19	66.9	58.9	43.9	23.3	43.6	40		19	23.3	35.6	47.2	66.1	40.8	57.8		19	7.8	5.3	7.5	9.7	14.2	2.98			31.1	40.9	54.7	75.8	55	60.78
20	51.1	43.9	38.9	32.5	50.6	34.9		20	38.6	47.2	44.7	58.1	36.4	16.4		20	9.4	7.5	16.4	9.4	12.5	12.2			48	54.7	61.1	67.5	48.9	28.6
21	59.2	38.9	42.8	56.7	61.1	43.9		21	31.1	44.7	40.3	38.1	34.2	35.8		21	8.1	16.4	16.7	5	4.4	15.9			39.2	61.1	57	43.1	38.6	51.7
22	57.8	42.8	66.7	21.7	20.8	41		22	33.1	40.3	25	70	55.8	54.7		22	8.3	16.7	6.9	8.3	23.3	4.4			41.4	57	31.9	78.3	79.1	59.1
23	47.2	66.7	39.4	39.7	63.9	48		23	36.1	25	44.7	50.8	27.5	46.4		23	15.8	6.9	14.7	8.1	6.4	3.9			51.9	31.9	59.4	58.9	33.9	50.3
24	65.6	39.4		45.3	40.8			24	27.5	44.7		38.6	41.4			24	5.3	14.7		11.4	17.2				32.8	59.4	0	50	58.6	0
	1305.4	1410.4	1410.4	951	1284.7	1354.8			755.8	716.9	716.9	1126.4	773.4	650.7			204.1	153.2	153.2	172.1	218.1	126.07			959.9	870.1	870.1	1298.5	991.5	776.77
	56.7565	61.3217	58.7667	41.3478	55.8565	61.5818			32.8609	31.1696	29.8708	48.9739	33.6261	29.5773		media light	8.87391	6.66087	6.38333	7.48261	9.48261	5.73045			41.7348	37.8304	36.2542	56.4565	43.1087	32.3654	43.0769
	3 DAYS																					5.8
	Wake							NREM								REM									Amount of total sleep							Amount of REM						TOT	SD
TIME	119	151	117	178	173	170		TIME	119	151	117	178	173	170		TIME	119	151	117	178	173	170			119	151	117	178	173	170		119	151	117	178	173	170
1	67.5			37.5	28.6	71.4		1	16.1			49.2	43.1	28.3		1	8.9			12.2	28.3	0.3			25	0	0	61.4	71.4	28.6	dark	7.89167	8.18182	7.80833	5.11667	6.3	5.375	8.1347	1.3491
2	63.1	27.5	74.4	45	77.2	71.9		2	20.6	46.7	12.2	39.4	16.7	24.4		2	12.8	25.6	5.3	15.3	5.6	3.6			33.4	72.3	17.5	54.7	22.3	28	Light	10.5417	8.35833	8.24545	8.1	10.9917	9.58182	11.1638	1.62914
3	60.8	69.2	80.3	44.2	46.9	54.7		3	20.8	28.1	21.7	43.1	40	35.3		3	14.2	2.8	8.9	12.5	11.9	10			35	30.9	30.6	55.6	51.9	45.3								9.64924
4	36.9	75.6	67.8	83.1	92.2	60.8		4	43.3	16.1	0	12.2	3.6	29.7		4	19.7	5.8	0.6	0.6	0	9.4			63	21.9	0.6	12.8	3.6	39.1		Amount of non_REM
5	66.1	46.7	97.2	78.6	55	52.2		5	22.2	42.8	35.3	15.3	38.1	37.2		5	6.4	10.3	18.9	0.6	6.7	10.6			28.6	53.1	54.2	15.9	44.8	47.8		119	151	117	178	173	170
6	68.1	76.7	45	49.4	78.3	80.6		6	21.1	11.9	38.6	47.2	17.2	17.8		6	9.7	4.7	21.7	2.2	2.8	1.7			30.8	16.6	60.3	49.4	20	19.5	dark	18.9	29.9	21.7375	35.4583	23.6667	25.275	30.9875	7.42772
7	58.1	95.6	39.2	89.2	65.3	64.2		7	28.3	0	3.1	7.5	25	28.1		7	12.2	0.3	2.8	0.3	8.1	7.8			40.5	0.3	5.9	7.8	33.1	35.9	Light	39.4455	45.15	46.9727	54.4417	46.3833	56.2182	57.7223	4.49201
8	77.5	19.7	91.4	70	83.6	68.1		8	12.5	65.6	0	25.6	10.6	26.7		8	4.7	14.7	0	1.1	1.1	5.3			17.2	80.3	0	26.7	11.7	32								44.3549
9	88.3	90	97.5	90.8	65	100		9	1.4	1.9	23.6	3.9	26.7	0		9	0	1.7	6.1	0.8	6.4	0			1.4	3.6	29.7	4.7	33.1	0		Amount of Wake
10	89.2	33.9	69.7	17.8	93.1	26.1		10	0.3	54.4	38.9	74.4	0	59.4		10	0	11.1	16.4	5.8	0.6	14.4			0.3	65.5	55.3	80.2	0.6	73.8		119	151	117	178	173	170
11	55.8	56.9	44.2	33.6	67.8	82.2		11	36.9	32.5	34.4	56.9	24.7	16.4		11	6.1	9.4	12.2	9.4	3.3	1.4			43	41.9	46.6	66.3	28	17.8	dark	68.3833	59.8818	68.9909	57.175	67.8	69.35	78.3162	6.50544
12	89.2	66.9	52.2	46.9	60.6	100		12	3.3	28.9	0	50.8	38.3	0		12	0	3.6	0.8	0.6	0.8	0			3.3	32.5	0.8	51.4	39.1	0	Light	49.6917	45.7917	48.6182	36.5583	42.0833	34.2091	51.3905	6.03697
13	38.6	38.3	97.5	18.6	25.6	42.8		13	55	53.6	61.7	73.1	71.9	57.2		13	6.4	8.1	2.8	8.3	2.5	0			61.4	61.7	64.5	81.4	74.4	57.2								64.8533
14	36.4	36.7	35.6	21.1	32.5	20.3		14	53.3	62.8	57.8	75.8	63.1	71.9		14	10.3	0.6	4.4	2.5	4.2	7.8			63.6	63.4	62.2	78.3	67.3	79.7
15	66.4	40	37.8	36.7	86.4	34.4		15	26.4	44.7	41.1	53.3	9.4	59.2		15	6.4	13.6	17.5	10	3.9	6.4			32.8	58.3	58.6	63.3	13.3	65.6
16	52.2	80	40.8	73.6	48.3	25.8		16	40.8	15.8	58.3	23.6	43.6	60.3		16	6.1	0	7.5	0	7.2	13.9			46.9	15.8	65.8	23.6	50.8	74.2
17	32.8	50.3	34.2	25.8	31.1	48.6		17	48.9	44.7	37.5	64.7	55.8	43.9		17	18.1	5	8.3	9.4	13.1	7.5			67	49.7	45.8	74.1	68.9	51.4
18	51.1	33.6	54.2	20.3	19.7	24.4		18	40	55.3	48.1	68.9	57.2	63.1		18	8.6	11.1	10.8	10.3	23.1	12.5			48.6	66.4	58.9	79.2	80.3	75.6
19	65.8	55	40.8	56.9	30.8	20.8		19	29.2	36.1	46.7	34.7	58.1	66.4		19	3.9	8.6	7.2	6.7	9.7	12.8			33.1	44.7	53.9	41.4	67.8	79.2
20	67.2	80	45	34.4	44.7	48.9		20	25.3	18.1	54.4	58.9	44.2	44.4		20	4.4	0	10.8	5.3	10.6	6.7			29.7	18.1	65.2	64.2	54.8	51.1
21	28.1	30.6	34.7	16.4	32.8	27.2		21	56.4	55.8	61.7	66.7	48.1	55.3		21	15.3	13.3	6.9	16.9	18.9	17.5			71.7	69.1	68.6	83.6	67	72.8
22	63.3	34.7	31.4	21.1	60.3	24.2		22	26.9	51.9	10.8	68.6	26.9	61.1		22	6.4	13.3	3.1	10	10.6	14.7			33.3	65.2	13.9	78.6	37.5	75.8
23	47.2	30	82.8	79.4	61.1	58.9		23	31.7	54.7	38.6	15.3	32.5	35.6		23	20.3	15.3	11.4	2.8	5.6	5.6			52	70	50	18.1	38.1	41.2
24	47.2	40.3		34.4	31.7			24	30	48.3		49.7	45.8			24	20.3	11.4		15	22.5				50.3	59.7	0	64.7	68.3	0
	1416.9	1208.2	1293.7	1124.8	1318.6	1208.5			690.7	870.7	724.5	1078.8	840.6	921.7			221.2	190.3	184.4	158.6	207.5	169.9			911.9	1061	908.9	1237.4	1048.1	1091.6
	59.0375	52.5304	56.2478	46.8667	54.9417	52.5435			28.7792	37.8565	31.5	44.95	35.025	40.0739			9.21667	8.27391	8.01739	6.60833	8.64583	7.38696			37.9958	46.1304	39.5174	51.5583	43.6708	47.4609	43.7746

## Sheet: Sham
Wake									NREM									REM										Amount of total sleep								Amount of REM							TOT	SD
TIME		69	63	82	68	124	116		TIME		69	63	82	68	124	116		TIME		69	63	82	68	124	116				69	63	82	68	124	116			69	63	82	68	124	116
1		58.9	69.4	73.1	81.9	47.5			1		23.3	16.4	13.3	11.9	36.4			1		17.8	13.9	13.3	5.6	16.1				0	41.1	30.3	26.6	17.5	52.5	0	D	0	5.95833	7.125	4.875	1.76667	4.58333	6.61818	4.41807	2.87369
2		51.7	45.8	50.3	62.5	76.1	41.7		2		36.4	26.4	28.9	28.3	16.4	32.2		2		11.9	27.5	20.6	9.2	7.5	26.1			0	48.3	53.9	49.5	37.5	23.9	58.3	L	0	10.0091	11.8083	9.35833	10.2	10.5545	10.7667	8.95671	4.77715
3		43.3	67.5	90.3	94.7	87.8	67.5		3		37.8	23.9	6.7	5.3	11.9	21.7		3		18.9	8.3	2.8	0	0.3	10.8			0	56.7	32.2	9.5	5.3	12.2	32.5									6.68739
4		97.5	81.7	76.4	89.2	91.4	78.1		4		2.5	15	17.8	10.8	8.6	15.6		4		0	3.3	5.3	0	0	6.4			0	2.5	18.3	23.1	10.8	8.6	22		Amount of non_REM
5		80.8	85.6	85	96.7	89.4	83.3		5		16.7	12.2	10.8	3.3	10.3	11.9		5		2.5	1.9	3.9	0	0.3	4.7			0	19.2	14.1	14.7	3.3	10.6	16.6			69	63	82	68	124	116
6		86.4	79.4	70.6	79.7	68.3	77.8		6		7.5	18.9	22.5	20.3	25.6	19.7		6		6.1	1.7	6.4	0	6.1	2.5			0	13.6	20.6	28.9	20.3	31.7	22.2	D	0	17.9917	18.6667	12.25	14.1583	21.8083	18.7636	14.8055	8.03713
7		77.8	82.2	91.1	81.1	68.3	75		7		20.6	12.2	8.1	16.9	27.8	20.8		7		1.7	5.6	0.6	1.9	3.9	4.2			0	22.3	17.8	8.7	18.8	31.7	25	L	0	52	48.7091	46.2727	61.1182	51.6909	54.5364	44.9039	22.7488
8		86.9	81.1	93.9	84.7	86.4	71.1		8		11.7	16.4	5.3	13.6	12.8	24.4		8		1.4	2.5	0	1.7	0.8	4.4			0	13.1	18.9	5.3	15.3	13.6	28.8									29.8547
9		86.1	70	83.9	89.7	63.6	72.8		9		8.9	21.7	12.8	10.3	30.6	19.2		9		5	8.3	2.8	0	5.8	8.1			0	13.9	30	15.6	10.3	36.4	27.3		Amount of Wake
10		100	88.3	76.4	96.9	68.3	99.7		10		0	7.8	20.8	3.1	26.9	0.3		10		0	3.9	2.8	0	4.7	0			0	0	11.7	23.6	3.1	31.6	0.3			69	63	82	68	124	116
11		68.3	89.4	99.7	58.1	73.6	60.8		11		28.6	8.9	0	39.2	24.7	35		11		3.1	1.7	0	2.8	1.7	4.2			0	31.7	10.6	0	42	26.4	39.2	D	0	76.0583	74.1083	82.4417	84.025	73.6	74.6273	66.4087	34.511
12		75	48.9	98.6	93.1	62.5	93.1		12		21.9	44.2	0	6.9	29.7	5.6		12		3.1	6.9	0	0	7.8	1.4			0	25	51.1	0	6.9	37.5	7	L	0	37.9091	39.6167	43.85	30.5	34.6	36.6667	31.8775	17.8771
13		27.5	27.5	31.4	10.6	36.1	41.4		13		72.2	61.9	66.1	79.2	59.7	48.3		13		0	10.6	2.5	10.3	4.2	10.3			0	72.2	72.5	68.6	89.5	63.9	58.6									49.1431
14		16.7	24.4	31.4	22.2	26.1	24.4		14		82.8	67.2	67.5	72.5	64.2	73.9		14		0.6	8.3	0.8	5.3	9.7	1.7			0	83.4	75.5	68.3	77.8	73.9	75.6
15		34.7	36.1	55.6	29.4	44.4	51.4		15		63.9	57.8	41.7	56.9	49.4	41.4		15		1.4	6.1	2.5	13.6	6.1	7.2			0	65.3	63.9	44.2	70.5	55.5	48.6
16		96.4	56.4	43.3	26.7	33.1	33.9		16		3.6	38.6	49.2	65	53.9	65.8		16		0	5	7.5	8.3	13.1	0			0	3.6	43.6	56.7	73.3	67	65.8
17		25.3	54.2	47.5	13.3	37.5	29.2		17		62.2	38.9	40.6	79.2	53.1	54.4		17		12.5	6.9	11.7	7.5	9.4	16.4			0	74.7	45.8	52.3	86.7	62.5	70.8
18		39.7	34.7	62.2	61.1	59.4	78.1		18		48.1	50.3	27.8	27.8	33.3	17.5		18		12.2	15	10	11.1	7.2	4.4			0	60.3	65.3	37.8	38.9	40.5	21.9
19		21.7	69.4	29.4	16.1	26.4	26.1		19		60.8	22.8	58.9	68.1	59.7	62.2		19		17.5	7.8	11.7	15.8	13.9	11.7			0	78.3	30.6	70.6	83.9	73.6	73.9
20		65.8	26.9	37.2	21.9	20.3	25.6		20		30	56.4	52.2	71.1	62.5	54.2		20		4.2	16.7	10	6.9	17.2	20.3			0	34.2	73.1	62.2	78	79.7	74.5
21		21.1	30.6	40.6	23.3	34.4	16.9		21		57.5	56.1	43.9	57.5	52.8	62.2		21		20.8	13.3	15.6	19.2	12.8	20.8			0	78.3	69.4	59.5	76.7	65.6	83
22		42.8	52.2	63.9	18.6	66.7	24.7		22		45.3	41.1	31.1	61.4	27.2	56.9		22		11.7	6.7	3.9	19.7	6.1	18.3			0	57	47.8	35	81.1	33.3	75.2
23		25.3	32.2	58.1	61.7	30.8	31.1		23		45.6	44.7	30	33.6	52.8	63.1		23		29.2	23.1	9.4	4.7	16.4	5.3			0	74.8	67.8	39.4	38.3	69.2	68.4
24			30.8	25.6	61.1		57.2		24			46.9	46	39		29.7		24			22.2	26.7			12.8			0	0	69.1	72.7	39	0	42.5
		1329.7	1364.7	1515.5	1374.3	1298.4	1260.9				787.9	806.7	656	842.2	830.3	836				181.6	227.2	144.1	143.6	171.1	202			0	969.5	1033.9	800.1	1024.8	1001.4	1038
		57.813	56.8625	63.1458	57.2625	56.4522	52.5375				34.2565	33.6125	28.5217	36.6174	36.1	36.3478				7.89565	9.46667	6.26522	6.24348	7.43913	8.78261			0	42.1522	43.0792	34.787	42.7	43.5391	45.1304	41.898
	1 DAY
	Wake								NREM									REM										Amount of total sleep								Amount of REM							TOT	SD
TIME		69	63	82	68	124	116		TIME		69	63	82	68	124	116		TIME		69	63	82	68	124	116				69	63	82	68	124	116			69	63	82	68	124	116
1									1									1										0	0	0	0	0	0	0	D	0	4.33	4.97778	4.41111	10.3375	3.18	3.8	4.64273	3.3154
2		65.3							2		34.7							2		0								0	34.7	0	0	0	0	0	L	0	11.9167	10.4	6.525	11.9667	10.1833	6.39167	7.86667	4.59326
3		57.8			40.3	55.3			3		40.6			49.7	42.8			3		1.7			10	1.9				0	42.3	0	0	59.7	44.7	0									6.2547
4		80.3	61.7	70	56.1	66.1	51.9		4		19.2	38.1	26.9	42.8	33.1	46.1		4		0.6	0.3	3.9	1.1	0.8	1.9			0	19.8	38.4	30.8	43.9	33.9	48		Amount of non_REM
5		71.4	60.6	46.1	70.3	80.8	54.4		5		27.2	35.6	16.7	23.1	18.9	44.2		5		1.4	3.9	3.6	5.8	0.3	1.4			0	28.6	39.5	20.3	28.9	19.2	45.6			69	63	82	68	124	116
6		43.1	58.9	78.6	38.9	90	61.7		6		47.2	33.1	45	48.9	10	34.4		6		9.7	8.1	8.9	12.2	0	3.9			0	56.9	41.2	53.9	61.1	10	38.3	D	0	27.1	29.1111	26.5111	30.7125	22.17	31.7556	24.1984	12.0251
7		78.6	68.9	59.2	51.7	51.7	47.5		7		15.6	25.8	20	31.4	37.8	44.4		7		5.8	5.3	1.4	16.9	10.6	8.1			0	21.4	31.1	21.4	48.3	48.4	52.5	L	0	44.8818	42.3364	47.8455	56.1364	47.7909	43.3364	39.0894	19.7858
8		81.1	72.5	66.4	97.2	63.9	73.1		8		14.4	22.2	34.4	2.8	30.8	23.6		8		4.4	5	5.8	0	5.3	3.3			0	18.8	27.2	40.2	2.8	36.1	26.9
9		70	72.2	56.7	53.3	86.9	68.1		9		26.7	24.7	29.2	34.2	10	27.8		9		3.3	3.1	2.5	12.5	3.1	3.6			0	30	27.8	31.7	46.7	13.1	31.4		Amount of Wake
10		73.6	75	82.5	41.4	88.3	78.1		10		20.3	21.1	32.8	38.3	8.6	20.6		10		5.8	3.9	10	20.3	3.1	1.4			0	26.1	25	42.8	58.6	11.7	22			69	63	82	68	124	116
11		65.6	65.8	75.6	61.9	100	76.1		11		26.9	28.3	15.3	24.2	0	23.3		11		7.5	5.8	0.8	13.9	0	0.6			0	34.4	34.1	16.1	38.1	0	23.9	D	0	68.9545	65.9	58.37	58.85	74.66	64.3889	52.7439	26.1623
12		71.7	57.5	48.6	76.9	63.6	68.6		12		25.3	33.1	18.3	18.9	29.7	21.4		12		3.1	9.4	2.8	4.2	6.7	10			0	28.4	42.5	21.1	23.1	36.4	31.4	L	0	43.2091	47.875	44.8667	31.825	41.45	49.0417	36.1362	18.735
13		25.8	41.7	34.2	47.8	50.8	68.9		13		74.2	47.8	49.2	43.9	43.6	31.1		13		0	10.6	0.8	8.3	5.6	0			0	74.2	58.4	50	52.2	49.2	31.1
14		48.1	30	52.2	11.9	31.7	56.7		14		46.1	65.8	61.1	80.6	64.4	43.3		14		5.8	4.2	4.7	7.5	3.9	0			0	51.9	70	65.8	88.1	68.3	43.3
15		50.3	50.3	34.2	15.8	34.4	35.6		15		42.2	40.8	41.9	77.8	52.5	63.1		15		7.5	8.9	5.3	6.4	13.1	0.8			0	49.7	49.7	47.2	84.2	65.6	63.9
16		27.2	77.8	67.5	47.5	66.1	51.4		16		61.4	20.8	58.6	40.3	28.3	45.3		16		11.4	1.4	7.2	12.2	5.6	3.3			0	72.8	22.2	65.8	52.5	33.9	48.6
17		64.2	23.3	38.3	30.8	24.4	76.7		17		20.6	49.4	29.2	58.3	61.9	18.3		17		15.3	27.2	2.8	10.8	13.6	5			0	35.9	76.6	32	69.1	75.5	23.3
18		45	37.5	30.6	19.2	31.7	51.7		18		43.9	56.1	53.3	59.4	58.3	40.3		18		11.1	6.4	8.1	21.4	10	8.1			0	55	62.5	61.4	80.8	68.3	48.4
19		54.7	22.5	73.3	21.1	33.9	59.7		19		34.2	51.7	57.8	71.1	51.1	36.1		19		11.1	25.8	11.7	7.8	15	4.2			0	45.3	77.5	69.5	78.9	66.1	40.3
20		55.6	78.1	61.1	42.8	43.6	34.4		20		33.9	21.9	24.4	38.3	47.5	58.3		20		10.6	0	2.2	18.9	8.9	7.2			0	44.5	21.9	26.6	57.2	56.4	65.5
21		34.2	43.1	44.4	21.1	62.8	25.3		21		45	50	36.4	61.7	30.6	60.6		21		20.8	6.9	2.5	17.2	6.7	14.2			0	65.8	56.9	38.9	78.9	37.3	74.8
22		35.8	50.8	20.6	58.9	23.6	50		22		42.5	37.8	51.9	31.9	60	41.4		22		20.6	11.4	3.3	9.2	16.4	8.6			0	63.1	49.2	55.2	41.1	76.4	50
23		34.4	68.3	50.6	40	62.2	42.5		23		49.7	23.6	62.5	54.2	27.5	38.9		23		14.4	8.1	16.9	5.8	10.3	18.6			0	64.1	31.7	79.4	60	37.8	57.5
24		34.4	51.1	31.4	25	32.2	35.6		24		52	35	36.7	56.9	54.7	55.6		24		14.4	13.9	12.8	18.1	13.1	6.7			0	66.4	48.9	49.5	75	67.8	62.3
		1268.2	1167.6	1122.1	969.9	1244	1168				843.8	762.7	801.6	988.7	802.1	818.1				186.3	169.6	118	240.5	154	110.9			0	1030.1	932.3	919.6	1229.2	956.1	929
		55.1391	55.6	53.4333	44.0864	56.5455	55.619				36.687	36.319	38.1714	44.9409	36.4591	38.9571				8.1	8.07619	5.61905	10.9318	7	5.28095		W	0	44.787	44.3952	41.8	153.65	43.4591	44.2381	62.0549
	2 DAYS
	Wake								NREM									REM										Amount of total sleep								Amount of REM							TOT	SD
TIME		69	63	82	68	124	116		TIME		69	63	82	68	124	116		TIME		69	63	82	68	124	116				69	63	82	68	124	116			69	63	82	68	124	116
1		66.9	55	61.7	96.4	98.9	50.3		1		19.7	44	30.3	3.6	1.1	38.6		1		8.1	0	8.1	0	0	7.8			0	27.8	44	38.4	3.6	1.1	46.4	D	0	5.19167	3.98333	8.3	5.56667	2.96667	9.3	7.08958	3.31233
2		51.4	79	23.3	28.3	86.9	13.1		2		26.9	28	50.8	46.4	9.7	60.6		2		20.3	0	25.8	25.3	3.3	26.4			0	47.2	28	76.6	71.7	13	87	L	0	9.70833	10.1833	5.76667	13.8273	12.0636	3.98333	8.3214	4.96673
3		70.8	55.3	64.2	53.1	87.8	67.5		3		16.9	42.8	23.3	26.4	10.8	20		3		9.7	7.9	12.5	20.6	1.4	11.7			0	26.6	50.7	35.8	47	12.2	31.7									7.70549
4		80	66.1	55.3	87.2	83.3	71.9		4		14.7	33.1	34.7	9.7	14.2	26.9		4		0.8	0.8	10	3.1	2.5	0.8			0	15.5	33.9	44.7	12.8	16.7	27.7		Amount of non_REM
5		92.5	80.8	83.9	65.8	81.4	27.8		5		6.7	18.9	12.5	26.1	13.1	53.1		5		0	0.3	3.6	8.1	5.6	19.2			0	6.7	19.2	16.1	34.2	18.7	72.3			69	63	82	68	124	116
6		68.9	90	31.7	87.5	90.3	66.9		6		23.1	10	53.1	12.2	9.7	23.3		6		8.1	10	15.3	0.3	0	9.7			0	31.2	20	68.4	12.5	9.7	33	D	0	13.9	24.475	30.2333	20.4417	12.0417	32.25	24.2063	11.9326
7		82.5	51.7	88.1	80.6	99.4	78.3		7		13.3	37.8	8.1	17.5	0.3	18.1		7		4.2	10.6	3.9	1.9	0.3	3.3			0	17.5	48.4	12	19.4	0.6	21.4	L	0	44.2091	47.7909	52.7182	57.0364	37.2364	43.9727	49.4841	20.6916
8		88.3	63.9	51.9	68.9	63.1	45.3		8		10.8	30.8	43.9	27.5	28.1	42.5		8		0.8	5.3	4.2	3.6	8.9	11.9			0	11.6	36.1	48.1	31.1	37	54.4									36.8452
9		98.9	86.9	73.1	81.7	97.5	90.3		9		1.1	10	23.9	17.8	2.5	8.3		9		0	3.1	3.1	0.6	0	0.3			0	1.1	13.1	27	18.4	2.5	8.6		Amount of Wake
10		69.7	88.3	81.7	58.3	88.1	47.8		10		23.3	8.6	18.1	39.2	10.3	42.5		10		6.9	3.1	0.3	1.9	1.7	9.7			0	30.2	11.7	18.4	41.1	12	52.2			69	63	82	68	124	116
11		86.9	100	63.6	87.5	75.3	78.3		11		10	0	29.7	11.7	19.7	17.5		11		3.1	0	6.7	0.8	5	2.5			0	13.1	0	36.4	12.5	24.7	20	D	0	79.6833	71.0333	61.4917	73.9583	85.0083	57.1083	68.0604	29.2163
12		99.4	63.6	59.4	92.2	68.1	47.8		12		0.3	29.7	34.4	7.2	25	35.6		12		0.3	6.7	6.1	0.6	6.9	8.3			0	0.6	36.4	40.5	7.8	31.9	43.9	L	0	46.5091	#REF!	41.9083	29.0818	50.7091	48.3	41.4498	#REF!
13		45.8	50.8	42.5	42.5	44.7	48.6		13		51.1	43.6	57.5	56.4	50.3	43.9		13		3.1	5.6	0	1.1	5	0			0	54.2	49.2	57.5	57.5	55.3	43.9									54.7551
14		47.2	31.7	38.9	12.5	50.6	47.5		14		50	64.4	60.8	73.6	44.2	49.2		14		2.8	3.9	0.3	13.9	5.3	1.4			0	52.8	68.3	61.1	87.5	49.5	50.6
15		37.8	34.4	55.6	29.7	36.4	66.9		15		61.9	52.5	44.4	66.9	48.9	32.8		15		0.3	13.1	0	3.3	14.7	0.3			0	62.2	65.6	44.4	70.2	63.6	33.1
16		56.9	66.1	28.9	29.7	61.1	41.9		16		38.9	28.3	63.6	59.4	30.8	55.6		16		3.6	5.6	7.5	10.8	8.1	2.5			0	42.5	33.9	71.1	70.2	38.9	58.1
17		70.6	24.4	46.7	17.2	38.9	56.1		17		25	61.9	50.8	66.7	43.1	41.1		17		4.4	13.6	2.5	16.1	18.1	2.8			0	29.4	75.5	53.3	82.8	61.2	43.9
18		59.4	31.7	25.8	30.8	51.9	79.2		18		36.9	58.3	58.1	55.8	31.7	17.2		18		3.6	10	16.1	13.3	16.4	3.6			0	40.5	68.3	74.2	69.1	48.1	20.8
19		47.2	33.9	85.3	71.7	62.2	31.1		19		36.1	51.1	13.1	24.2	31.7	53.9		19		16.7	15	1.7	4.2	6.1	0.3			0	52.8	66.1	14.8	28.4	37.8	54.2
20		37.2	43.6	29.2	13.3	67.8	37.8		20		42.5	47.5	60.3	60.8	23.9	48.9		20		20.3	8.9	10.6	25.8	8.3	12.2			0	62.8	56.4	70.9	86.6	32.2	61.1
21		29.2	62.8	28.1	16.7	51.7	26.9		21		50.6	30.6	65.8	56.1	31.4	60		21		20.3	6.7	6.1	27.2	16.9	11.1			0	70.9	37.3	71.9	83.3	48.3	71.1
22		37.2	23.6	38.3	30	43.6	38.3		22		51.4	60	57.2	51.4	41.9	52.8		22		11.4	16.4	4.4	18.6	14.4	4.4			0	62.8	76.4	61.6	70	56.3	57.2
23		43.1	62.2	45	25.8	48.9	63.6		23		41.9	27.5	48.3	56.1	31.7	28.3		23		15	10.3	6.7	17.8	19.4	3.9			0	56.9	37.8	55	73.9	51.1	32.2
24		43.1	33	38.6			41.7		24		41.9	54.7	48.1			43.1		24		15	13.1	13.3			5.3			0	56.9	67.8	61.4	0	0	48.4
	0	1510.9	1378.8	1240.8	1207.4	1577.9	1264.9			0	695	874.1	990.8	872.7	554.1	913.8			0	178.8	170	168.8	218.9	168.3	159.4			0	873.8	1044.1	1159.6	1091.6	722.4	1073.2
	0	62.9542	57.45	51.7	52.4957	68.6043	52.7042			0	28.9583	36.4208	41.2833	37.9435	24.0913	38.075			0	7.45	7.08333	7.03333	9.51739	7.31739	6.64167			0	36.4083	43.5042	48.3167	47.4609	31.4087	44.7167	41.9692
	3 DAYS																										W	nr	r
	Wake								NREM									REM										Amount of total sleep								Amount of REM							TOT	SD
TIME		69	63	82	68	124	116		TIME		69	63	82	68	124	116		TIME		69	63	82	68	124	116				69	63	82	68	124	116			69	63	82	68	124	116
1				81.9	37.8		37.5		1				12.5	36.1		42.8		1				5.6	26.1		18.6			0	0	0	18.1	62.2	0	61.4		0	5.70909	3.62727	4.29167	4.45833	3.39091	5.85833	5.07936	2.13579
2		46.1	53.1	37.8	70.6	68.3	54.4		2		29.4	31.4	46.1	22.5	22.8	27.2		2		23.3	15.6	15.6	6.9	8.9	16.7			0	52.7	47	61.7	29.4	31.7	43.9		0	10.5	9.8	6.4	12.0167	12.8167	8.73333	9.4125	4.30514
3		54.7	64.2	85	88.1	62.2	81.1		3		28.1	25.3	12.2	11.9	27.2	12.2		3		16.4	10.6	2.8	0	9.4	4.7			0	44.5	35.9	15	11.9	36.6	16.9									7.24593
4		71.4	83.1	85.8	78.6	97.2	91.1		4		15.6	14.7	11.7	18.1	2.8	8.3		4		9.2	2.2	2.5	3.1	0	0			0	24.8	16.9	14.2	21.2	2.8	8.3		Amount of non_REM
5		94.4	91.7	41.7	73.1	91.1	28.6		5		3.1	8.3	44.2	21.1	8.9	51.1		5		0	0	14.2	5.8	0	20			0	3.1	8.3	58.4	26.9	8.9	71.1			69	63	82	68	124	116
6		82.2	83.1	75.6	77.5	82.2	81.4		6		11.4	16.4	19.2	22.5	11.1	17.5		6		4.7	0.6	5.3	0	6.7	0			0	16.1	17	24.5	22.5	17.8	17.5		0	12.3091	18	18.025	22.075	12.4182	20.5333	18.2356	8.13532
7		87.2	81.9	78.9	82.5	90.8	88.9		7		10.3	17.2	18.9	16.7	9.2	10		7		1.4	0.8	2.2	0.8	0	1.1			0	11.7	18	21.1	17.5	9.2	11.1		0	40.2167	48.3833	52.6091	56.5833	49.3167	49.6455	49.7636	20.9195
8		80.8	90	81.7	67.5	80.3	73.6		8		15.6	9.7	18.1	26.4	14.7	24.2		8		2.5	0.3	0.3	6.1	5	1.9			0	18.1	10	18.4	32.5	19.7	26.1									33.9996
9		93.3	75.6	86.4	76.7	93.9	98.3		9		3.3	21.9	13.6	23.3	5.8	0		9		0.6	2.5	0	0	0.3	0			0	3.9	24.4	13.6	23.3	6.1	0		Amount of Wake
10		76.1	81.9	81.7	64.7	76.7	75.3		10		18.6	16.7	16.4	30.8	19.4	23.9		10		4.4	1.4	1.9	4.4	3.9	0.6			0	23	18.1	18.3	35.2	23.3	24.5			69	63	82	68	124	116
11		98.6	91.4	95.8	86.1	82.2	64.2		11		0	8.3	3.1	13.6	14.7	29.2		11		0	0.3	1.1	0.3	3.1	6.7			0	0	8.6	4.2	13.9	17.8	35.9		0	80.2364	78.4	77.6667	73.4417	77.075	72.775	76.0299	31.3673
12		97.8	66.4	99.7	78.1	100	98.9		12		0	28.1	0.3	21.9	0	0		12		0.3	5.6	0	0	0	0			0	0.3	33.7	0.3	21.9	0	0		0	48.525	41.8167	40.9636	31.3833	37.8583	41.5	40.593	17.548
13		63.3	35.3	16.7	78.3	48.3	50		13		29.2	56.7	81.9	20.8	45	49.4		13		7.2	8.1	1.4	0.8	6.7	0			0	36.4	64.8	83.3	21.6	51.7	49.4
14		35.3	56.4	26.4	8.1	19.4	52.2		14		64.4	43.6	68.6	87.2	72.2	47.2		14		0	0	5	4.7	8.3	0			0	64.4	43.6	73.6	91.9	80.5	47.2
15		48.1	43.3	52.5	16.4	44.7	39.7		15		48.6	50.3	47.5	71.9	49.7	59.2		15		3.3	6.4	0	11.7	5.6	0.3			0	51.9	56.7	47.5	83.6	55.3	59.5
16		80.8	50.3	63.1	31.7	23.9	73.9		16		11.1	42.5	36.4	61.1	58.6	24.2		16		5.8	7.2	0.6	7.2	17.5	1.7			0	16.9	49.7	37	68.3	76.1	25.9
17		41.4	71.4	58.3	18.9	76.9	47.5		17		49.4	24.4	35	67.8	20.3	47.5		17		8.1	4.2	6.7	13.3	2.8	5			0	57.5	28.6	41.7	81.1	23.1	52.5
18		46.1	25.3	16.9	31.9	22.5	32.5		18		41.1	65.3	71.4	55	57.8	53.9		18		12.5	9.4	11.7	13.1	19.7	13.6			0	53.6	74.7	83.1	68.1	77.5	67.5
19		42.2	32.5	30.6	21.4	31.4	60		19		47.5	51.7	59.4	58.9	55	36.1		19		9.4	15.8	10	19.7	13.6	3.9			0	56.9	67.5	69.4	78.6	68.6	40
20		37.2	71.4	24.2	23.6	38.1	25.3		20		47.8	25	61.9	63.3	51.1	61.4		20		14.2	3.6	13.6	13.1	10.8	13.3			0	62	28.6	75.5	76.4	61.9	74.7
21		78.1	43.1	28.9	25.8	24.4	32.8		21		10.8	42.5	56.9	57.8	53.1	53.9		21		9.2	14.4	14.2	16.4	22.5	13.3			0	20	56.9	71.1	74.2	75.6	67.2
22		33.1	21.7	69.7	40	39.7	36.1		22		45.8	58.9	27.5	48.3	41.7	53.6		22		20.8	19.4	2.8	11.7	18.6	10			0	66.6	78.3	30.3	60	60.3	63.6
23		51.4	27.8	63.3	62.2	57.5	19.7		23		41.1	57.8	32.2	29.4	30.6	59.7		23		6.9	14.4	4.4	8.3	11.9	20.6			0	48	72.2	36.6	37.7	42.5	80.3
24		25.3	23.3		18.3	27.5	28.3		24		45.8	61.9		57.5	56.7			24		28.6	14.7		24.2	15.8	23.1			0	74.4	76.6	0	81.7	72.5	23.1
	0	1464.9	1364.2	1382.6	1257.9	1379.2	1371.3			0	618	778.6	795	943.9	728.4	792.5			0	188.8	157.5	121.9	197.7	191.1	175.1			0	806.8	936.1	916.9	1141.6	919.5	967.6
	0	63.6913	59.313	57.6083	52.4125	59.9652	57.1375			0	26.8696	33.8522	33.125	39.3292	31.6696	33.0208			0	8.2087	6.84783	5.07917	8.2375	8.3087	7.29583			0	35.0783	40.7	38.2042	47.5667	38.3125	40.3167	40.0297
																												0
																												0

## Sheet: sd_sham
	Wake					NREM						REM														Amount of REM					TOT	SD
TIME	100	101	102	103		TIME	100	101	102	103		TIME	100	101	102	103		100	101	102	103					100	101	102	103
1	82.5	62	72	82.2		1	11.9	22.5	10.6	9.2		1	5.6	8	17.5	8.6		17.5	30.5	28.1	17.8				dark	5.99083	8.6825	8.34	7.38417	0	7.33667	1.46521
2	62.5	43.6	84.5	72.8		2	28.3	40.8	4.4	16.1		2	9.2	15.6	11.1	11.1		37.5	56.4	15.5	27.2				Light	7.90833	9.56636	9.50333	11.6725	0	8.73735	0.939598
3	87	65.6	73.1	47.5		3	5.3	22.8	14.2	32.9		3	7.09	11.7	12.8	19.67		12.39	34.5	27	52.57										8.03701
4	79	57	72	79.2		4	10.8	26.9	4.4	18.6		4	10	11	23.7	2.2		20.8	37.9	28.1	20.8					Amount of non_REM
5	93	70	91.7	81.4		5	3.3	14.7	5.3	17.8		5	3.9	10	3.1	0.8		7.2	24.7	8.4	18.6					100	101	102	103
6	70	88.7	75	78.8		6	20.3	6.9	10.6	18.6		6	10	4.89	4.2	2.89		30.3	11.79	14.8	21.49				dark	14.1583	19.8	14.4417	16.7042		16.9792	3.98926
7	81.1	80	71.9	80.6		7	16.9	7.2	19.7	16.4		7	1.9	13	8.3	3.1		18.8	20.2	28	19.5				Light	58.0917	47.25	40.6	44.8667		52.6708	7.66622
8	84.7	74	81.1	77		8	13.6	13.1	15.9	16.1		8	1.7	8	3.1	6.98		15.3	21.1	19	23.08										34.825
9	80.8	77.3	94.2	95		9	10.3	15.8	3.3	5		9	8.9	6.9	2.5	10		19.2	22.7	5.8	15					Amount of Wake
10	91	72	85	84.2		10	3.1	22.5	6.1	14.4		10	6	6.1	3.78	1.4		9.1	28.6	9.88	15.8					100	101	102	103
11	58.1	69	44	86.5		11	39.2	20	45.9	6.7		11	2.8	9	10	6.87		42	29	55.9	13.57				dark	79.8917	69.4	75.9667	78.05		74.6458	7.41873
12	89	73.6	67.1	71.4		12	6.9	24.4	32.9	28.65		12	4.8	0	0	15		11.7	24.4	32.9	43.65				Light	31.6083	42.475	50.05	42.0917		37.0417	7.68389
13	10.6	52.2	45.3	39		13	79.2	35.8	48.9	57.2		13	0	11.9	5.76	8.89		79.2	47.7	54.66	66.09										55.8438
14	22.2	32	35.7	23.6		14	72.5	63.6	56.9	72.5		14	5.3	5	7.67	3.9		77.8	68.6	64.57	76.4
15	37	18.3	23	56.1		15	56.9	63.6	59.4	35.3		15	6.98	18.1	17.98	8.6		63.88	81.7	77.38	43.9
16	27	44	53	41		16	65	45.9	38.6	41.4		16	8.3	9	7.98	17.9		73.3	54.9	46.58	59.3
17	13.3	46.9	78.1	36.1		17	79.2	40.8	20.3	50.3		17	7.5	12.2	1.7	13.6		86.7	53	22	63.9
18	61.1	38	56.9	74.3		18	27.8	56.4	31.1	16.9		18	11.1	5.54	12.45	8.78		38.9	61.94	43.55	25.68
19	16.1	13.2	55	33.6		19	68.1	79.4	39.2	46.1		19	15.8	7.89	6	20.3		83.9	87.29	45.2	66.4
20	21.9	84.8	46.9	20		20	71.1	3.9	41.1	60.9		20	6.9	12	13.9	19.2		78	15.9	55	80.1
21	23.3	38	39.2	54.4		21	57.5	45.6	47.8	37.2		21	9.87	16.9	13.1	8.3		67.37	62.5	60.9	45.5
22	18.6	45.3	60	47.5		22	61.4	48.1	38.9	33.6		22	10	6.7	0	8		71.4	54.8	38.9	41.6
23	61.7	22	64.2	49.2		23	33.6	71.9	21.9	40.3		23	4.7	0	13.9	10.6		38.3	71.9	35.8	50.9
24	66.5	75	43.3	30.3		24	24.8	12	43.1	46.7		24	8.45	12	13.6	12		33.25	24	56.7	58.7
	1338	1342.5	1512.2	1441.7			867	804.6	660.5	738.85			166.79	221.42	214.12	228.68		1033.79	1026.02	874.62	967.53
	55.75	55.9375	63.0083	60.0708			36.125	33.525	27.5208	30.7854			6.94958	9.22583	8.92167	9.52833		43.0746	42.7508	36.4425	40.3137
	1 DAY
	Wake					NREM						REM						Amount of total sleep								Amount of REM					TOT	SD
TIME	100	101	102	103		TIME	100	101	102	103		TIME	100	101	102	103		100	101	102	103					100	101	102	103
1						1						1						0	0	0	0				dark	12.2725	9.5625	12.7125	15	0	10.9175	1.70588
2						2						2						0	0	0	0				Light	20.975	17.2382	15.5042	13.9367	0	19.1066	2.79585
3						3				0		3						0	0	0	0										15.012
4			72.2	46		4			24.4	30		4			3.3	23		0	0	27.7	53					Amount of non_REM
5	59	42	87.8	51		5	29.4	50	11.9	36.7		5	12	8	0.3	12.9		41.4	58	12.2	49.6					100	101	102	103
6	30	74.4	49	15		6	55.3	22.6	43.56	67.8		6	15	3	7.5	17.9		70.3	25.6	51.06	85.7				dark	24.65	22.4917	26.9283	34.1		23.5708	1.52617
7	46.1	21.9	39.4	47.2		7	39.4	59.4	37.8	40.6		7	13.1	18.6	22.8	11.4		52.5	78	60.6	52				Light	42.1417	46.35	50.4583	43.2583		44.2458	2.97574
8	56.4	73.9	40	48		8	22.8	22.5	54.98	35		8	17.2	3.6	5.8	16		40	26.1	60.78	51										33.9083
9	68	69.4	54.7	43.3		9	15	22.8	28.6	47.2		9	16.98	7.8	16.7	8.9		31.98	30.6	45.3	56.1					Amount of Wake
10	59.2	61	69.2	39.2		10	32.8	35.9	16.9	56.4		10	7.8	4	16.1	4.4		40.6	39.9	33	60.8					100	101	102	103
11	70.3	88	60.6	39.2		11	21.1	3.6	28.1	48.6		11	8.6	9	11.4	12.2		29.7	12.6	39.5	60.8				dark	33.5	37.9167	39.825	30.7167		35.7083	3.12305
12	13	24.4	5	39.7		12	80	53.1	76.9	46.9		12	7.5	22.5	17.8	13.3		87.5	75.6	94.7	60.2				Light	31.8667	36.3583	33.5725	44.6108		34.1125	3.17609
13	40.3	27.2	45.9	27.43		13	28.1	57.8	48	59		13	20.8	15	5.8	13.98		48.9	72.8	53.8	72.98										34.9104
14	20.6	23.9	52.9	31.4		14	47.2	63	40	50		14	13.9	12.98	7.9	18.98		61.1	75.98	47.9	68.98
15	29.7	28.1	25.87	65.3		15	36.9	64	64	32.8		15	33.3	8.56	8.3	4.8		70.2	72.56	72.3	37.6
16	33.9	29	28	32.9		16	33.3	56	54	62		16	19.7	15.65	17.98	15		53	71.65	71.98	77
17	15	33.9	41	55		17	54.2	52	36	32.2		17	20	12.9	22.98	13.9		74.2	64.9	58.98	46.1
18	22.8	52.5	41	43.3		18	49.4	33.6	48.1	51.4		18	27.8	13.6	10.87	7.9		77.2	47.2	58.97	59.3
19	27.8	34.2	32.9	58.1		19	40	45.8	57	35		19	32.2	20	10	6.9		72.2	65.8	67	41.9
20	24.2	35.8	23.8	44		20	59.4	52	64	43		20	16.4	12.7	12.2	14.98		75.8	64.7	76.2	57.98
21	63.9	36.7	17.8	41.7		21	20	41	52.2	42		21	16.1	22.45	26.12	16.9		36.1	63.45	78.32	58.9
22	21.7	40	21.7	39.2		22	53.3	31	63.9	46.9		22	17.9	28.98	13.9	13.9		71.2	59.98	77.8	60.8
23	38.9	47	42	67		23	46.7	26	33.3	15.8		23	14.4	26.8	25	18		61.1	52.8	58.3	33.8
24	43.6	48	30	30		24	37.2	34	45	49		24	19.2	17.98	25	22		56.4	51.98	70	71
	784.4	891.3	880.77	903.93		300	801.5	826.1	928.64	928.3		300	349.88	284.1	287.75	287.24		1151.38	1110.2	1216.39	1215.54
	39.22	44.565	41.9414	43.0443			40.075	41.305	44.221	44.2048			17.494	14.205	13.7024	13.6781		57.569	55.51	50.6829	50.6475				20.2661
	2 DAYS																	55.015	60	55	45
	Wake					NREM						REM						Amount of total sleep								Amount of REM					TOT	SD
TIME	100	101	102	103		TIME	100	101	102	103		TIME	100	101	102	103		100	101	102	103					100	101	102	103
1	52.2		65.9	65.3		1	33.1		28.3	26.7		1	12.2		6	8.5		45.3	0	34.3	35.2					3.925	7.175	7.975	4.825	0	5.55	2.14496
2	76.1	37.5	72.87	78.3		2	20.3	39.4	24.4	16.9		2	3.3	23.1	3.6	5.3		23.6	62.5	28	22.2					18.5167	8.26364	15.4667	12.7333	0	13.3902	5.26483
3	83.1	79.7	55.8	83.9		3	11.9	15.3	35.3	12.8		3	1.1	4.4	10	2.7		13	19.7	45.3	15.5										9.47008
4	44.4	67.8	61.89	50		4	54	29.2	29.7	37.2		4	0	3.1	9.4	12.8		54	32.3	39.1	50					Amount of non_REM
5	96.7	79.2	54.8	77.65		5	0.6	16.7	37.2	18.98		5	0	4.2	10.6	3.3		0.6	20.9	47.8	22.28					100	101	102	103
6	71.7	66.9	76.98	64.5		6	25	26.4	17.8	29.2		6	1.1	6.7	5	3.9		26.1	33.1	22.8	33.1					25.2167	26.2833	22.1583	23.6733		25.75	0.754247
7	78.1	81.1	62.12	74.9		7	19.7	18.9	28.1	19.2		7	2.2	0	7.8	2.8		21.9	18.9	35.9	22					37.3917	58.5083	45	57.8583		47.95	14.9317
8	90.8	73.9	66.5	89.6		8	9.2	20.3	26.7	10		8	0	5.8	5.3	0		9.2	26.1	32	10										36.85
9	45	93.6	99.99	32.9		9	40	6.4	0	57.5		9	15	0	0	9.4		55	6.4	0	66.9					Amount of Wake
10	83.3	66.1	56	55.9		10	14.4	25.8	22	32.8		10	2.2	3.3	22	8.6		16.6	29.1	44	41.4					100	101	102	103
11	93.6	17.5	84	88.9		11	6.4	64.2	16.4	8.6		11	0	18.3	0	0.6		6.4	82.5	16.4	9.2					69.7667	57.775	70.0532	70.6542		63.7708	8.47939
12	22.2	30	83.788	86		12	68	52.8	0	14.2		12	10	17.2	16	0		78	70	16	14.2					43.6083	33.6083	31.1272	29.3025		38.6083	7.07107
13	23.6	50	47.9	17.9		13	50.6	50	37	80.3		13	25.8	0	16	1.7		76.4	50	53	82										51.1896
14	37.5	18.6	18.98	22.67		14	41.7	81.1	71.9	65.8		14	20.8	0.3	7.8	11.1		62.5	81.4	79.7	76.9
15	51.7	54.4	33.8878	20.7		15	31.1	41.4	59.2	64.7		15	17.2	4.2	6.4	13.9		48.3	45.6	65.6	78.6
16	29.2	32.8	24.989	12.98		16	45.8	60.8	45	77		16	25	6.4	30	10.3		70.8	67.2	75	87.3
17	52.5	17.2	45.87	35.6		17	29.2	69.4	33	53.1		17	18.3	13.3	22	11.4		47.5	82.7	55	64.5
18	38.6	19.2	24.87	28.3		18	36.1	64.7	63.1	55.8		18	25.3	14.2	12.5	15.8		61.4	78.9	75.6	71.6
19	22.8	26.1	22.87	26.1		19	56	67.8	40	57.9		19	22	6.1	37	15.6		78	73.9	77	73.5
20	42.2	25.8	47.89	51.7		20	41.7	65.8	44.4	38.6		20	15.6	8.3	6.7	9.7		57.3	74.1	51.1	48.3
21	38.3	35.6	27.2	23.9		21	47	52.5	55.3	57.2		21	15	11.4	17.5	18.9		62	63.9	72.8	76.1
22	58.9	45.3	24.2	26.1		22	30.3	51.9	61.1	58.9		22	10.8	2.8	14.7	15		41.1	54.7	75.8	73.9
23	46.9	20.8	54.87	36.7		23	26.7	55.3	30	56		23	20	23.9	15	7.5		46.7	79.2	45	63.5
24	81.1	57.5		48.98		24	12.5	41.4		29		24	6.4	1.1		21.9		18.9	42.5	0	50.9
	1360.5	1096.6	1214.16	1199.48			751.3	1017.5	805.9	978.38			269.3	178.1	281.3	210.7		1020.6	1195.6	1087.2	1189.08
	56.6875	47.6783	52.7898	49.9783			31.3042	44.2391	35.0391	40.7658			11.2208	7.74348	12.2304	8.77917		42.525	51.9826	45.3	49.545
	3 DAYS
	Wake					NREM						REM						Amount of total sleep								Amount of REM					TOT	SD
TIME	100	101	102	103		TIME	100	101	102	103		TIME	100	101	102	103		100	101	102	103					100	101	102	103
1		51.1	51.4	47.87		1		39.2	28.9	36		1		9.7	19.7	16.1		0	48.9	48.6	52.1					4.86667	3.425	4.86667	4.58333	0	4.14583	0.832347
2	51.9	66.7	68.6	76.56		2	29.7	26.7	21.1	16		2	17.8	5.6	10.3	7.5		47.5	32.3	31.4	23.5					21.6667	9.99091	7.86667	9.675	0	15.8288	7.43052
3	73.3	75.8	85.8	85.43		3	13.3	17.5	11.1	13		3	13.3	6.7	3.1	0.3		26.6	24.2	14.2	13.3										9.98731
4	92.8	66.9	43.6	91.87		4	6.4	30.6	45.6	8.6		4	0.8	2.5	10.8	0		7.2	33.1	56.4	8.6					Amount of non_REM
5	68.1	70.6	79.2	80.65		5	6.7	25	18.6	19		5	0.3	4.4	2.2	0.3		7	29.4	20.8	19.3					100	101	102	103
6	55.3	65	91.7	63.6		6	0.3	31.1	8.1	30		6	0	3.9	0.3	6.1		0.3	35	8.4	36.1					16.875	24.5	24.8417	22.2		20.6875	5.39169
7	44.4	79.2	73.9	68.3		7	16.7	18.6	20	27.8		7	3.1	2.2	6.1	3.9		19.8	20.8	26.1	31.7					46.6417	55.2	54.25	45.9917		50.9208	6.05166
8	48.6	86.7	43	86.4		8	15	13.3	57	12.8		8	5.3	0	0.6	0.8		20.3	13.3	57.6	13.6										35.8042
9	61.1	86.9	54	63.6		9	32.2	13.1	45	30.6		9	6.7	0	1.1	5.8		38.9	13.1	46.1	36.4					Amount of Wake
10	78.1	56.9	76	68.3		10	13.3	37.2	23	26.9		10	1.4	5.8	0	4.7		14.7	43	23	31.6					100	101	102	103
11	68.6	86.1	76.1	73.6		11	30.3	13.6	19.7	24.7		11	0.3	0.3	4.2	1.7		30.6	13.9	23.9	26.4					57.8417	71.9833	68.6083	73.0875		64.9125	9.99967
12	51.9	71.9	80	70.87		12	38.6	28.1	0	21		12	9.4	0	0	7.8		48	28.1	0	28.8					30.45	27.275	36.7583	36.085		28.8625	2.24506
13	28.9	11.7	36	43.2		13	53.6	76.7	62	52		13	16.4	11.7	1.7	4.2		70	88.4	63.7	56.2										46.8875
14	26.7	21.4	37.2	28.98		14	57.5	66.4	55.6	62		14	15.8	12.2	7.2	9.7		73.3	78.6	62.8	71.7
15	29.2	49.2	22	44.4		15	41.1	44.4	62	49.4		15	18.6	6.4	14.4	6.1		59.7	50.8	76.4	55.5
16	26.1	13.6	53.9	33.1		16	54.7	79.7	40	53.9		16	19.2	6.7	6.1	13.1		73.9	86.4	46.1	67
17	23.9	12.5	30.3	39.98		17	48.9	73.1	57.2	51		17	26.7	14.4	12.5	9.4		75.6	87.5	69.7	60.4
18	25.8	18.9	37.8	59.4		18	51.7	68.3	45.8	33.3		18	21.1	12.8	16.4	7.2		72.8	81.1	62.2	40.5
19	18.9	26.7	32	27.98		19	55.6	58.6	54.4	58		19	25.6	14.2	7.8	13.9		81.2	72.8	62.2	71.9
20	13.1	37.8	23	20.3		20	52.2	52.2	74	62.5		20	34.7	10	2.5	17.2		86.9	62.2	76.5	79.7
21	34.2	21.9	48.1	35.98		21	48.3	70	44.2	51		21	17.5	8.1	7.8	12.8		65.8	78.1	52	63.8
22	79.7	70	52.8	68.9		22	7.5	21.9	40.8	26		22	12.8	8.1	6.4	6.1		20.3	30	47.2	32.1
23	28.9	43.6	45	30.8		23	45.3	51.1	45	52.8		23	25.8	5.3	4.4	16.4		71.1	56.4	49.4	69.2
24	30		23			24	43.3		70			24	25.8		7.2			69.1	0	77.2	0
	1059.5	1191.1	1264.4	1310.07			762.2	956.4	949.1	818.3			318.4	151	152.8	171.1		1080.6	1107.4	1101.9	989.4
	46.0652	49.6292	54.9739	56.9596			33.1391	39.85	39.5458	35.5783			13.8435	6.29167	6.36667	7.12917		46.9826	46.1417	45.9125	41.225

## Sheet: Stages of sleep_24_h
amout of sleep	Rem dark	nrem dark	wake_dark		rem light	nrem light	wake light
30.575	4.80833	15.1667	80.025		10.6417	30.5333	58.825
39.9583	3.475	15.7167	80.725		14.1833	46.5417	39.1583
34.6708	2.31667	11.6	86.0917		11.7	43.725	44.5833
44.05	6.76667	20.3083	72.8417		8.69167	52.3333	38.9667
46.4833	6.66667	21.275	72.0667		7.81667	57.2083	34.975
29.45	5.21667	6.925	87.875		7.475	39.2833	53.225
35.6875	5.4	17.775	76.8167		8.59167	39.6083	51.8167
41.3	6.55833	22.1333	71.3083		9.50833	44.4	46.025
37.125	5.875	18.3333	75.7917		7.94167	42.1	49.95
40.0042	3.21667	12.4583	79.8167		13.0333	51.3	33.7667
34.375	4.60833	13.925	81.425		9.675	40.5417	49.7
46.0714	3.90909	19.4	76.6909		12.3	55	32.71
42.1522	5.95833	17.9917	76.0583		10.0091	52	37.9091
43.0792	7.125	18.6667	74.1083		11.8083	48.7091	39.6167
34.787	4.875	12.25	82.4417		9.35833	46.2727	43.85
42.7	1.76667	14.1583	84.025		10.2	61.1182	30.5
43.5391	4.58333	21.8083	73.6		10.5545	51.6909	34.6
45.1304	6.61818	18.7636	74.6273		10.7667	54.5364	36.6667
1.75634	5.99083	14.1583	79.8917		7.90833	58.0917	31.6083
1.79497	8.6825	19.8	69.4		9.56636	47.25	42.475
1.44946	8.34	14.4417	75.9667		9.50333	40.6	50.05
1.77917	7.38417	16.7042	78.05		11.6725	44.8667	42.0917
TOT	120.141	363.759	1709.64		222.906	1047.71	923.069
Mean	5.46097	16.5345	77.7111		10.1321	47.6232	41.9577
Total sleep_dark	21.9955			Total sleep_light	57.7553

## Sheet: correlation
rats	volume	Rem
119	111.63	2.85
151	8	2.38
117	101	3.74
178	77	7.78
173	121	5.53
170	90	3.74
171	34	9.18
172	63	11.21
175	20	8.9
176	53	5.85
186	86	6.74
187	34	6.4
